# Supplementary material for: Transcriptional profiling of Chlamydia trachomatis and its host in an ex vivo endocervical primary cell culture system using dual RNA sequencing
Source: Front Cell Infect Microbiol. 2025 Jun 17;15:1613922. doi: 10.3389/fcimb.2025.1613922 (PMC12209195; doi:10.3389/fcimb.2025.1613922)
Supplement: Supplementary file 1 [file Table1.xlsx]

## Sheet: S1a
Table S1a: Differentially expressed genes in ECS cells at 1hpi following infection with Ct E (LFC≥2, FDR≤0.05)
gene_symbol	ensembl_ID	description	log2FC	adj_Pval
ACOT4	ENSG00000177465	acyl-CoA thioesterase 4 [Source:HGNC Symbol;Acc:HGNC:19748]	5.59913	0.0124255
ANKHD1-EIF4EBP3	ENSG00000254996	ANKHD1-EIF4EBP3 readthrough [Source:HGNC Symbol;Acc:HGNC:33530]	3.65177	1.06019e-08
ANKRD33	ENSG00000167612	ankyrin repeat domain 33 [Source:HGNC Symbol;Acc:HGNC:13788]	-4.75452	0.0282181
ANKRD37	ENSG00000186352	ankyrin repeat domain 37 [Source:HGNC Symbol;Acc:HGNC:29593]	4.13089	0.000483684
ARHGAP11B	ENSG00000285077	Rho GTPase activating protein 11B [Source:HGNC Symbol;Acc:HGNC:15782]	-2.36512	2.96563e-05
ASB5	ENSG00000164122	ankyrin repeat and SOCS box containing 5 [Source:HGNC Symbol;Acc:HGNC:17180]	4.97986	0.050087
ASIC1	ENSG00000110881	acid sensing ion channel subunit 1 [Source:HGNC Symbol;Acc:HGNC:100]	2.10781	0.0394024
ATF7-NPFF	ENSG00000267281	ATF7-NPFF readthrough [Source:HGNC Symbol;Acc:HGNC:55073]	6.38931	0.00127577
BCDIN3D	ENSG00000186666	BCDIN3 domain containing RNA methyltransferase [Source:HGNC Symbol;Acc:HGNC:27050]	2.69709	0.00776611
BDNF-AS	ENSG00000245573	BDNF antisense RNA [Source:HGNC Symbol;Acc:HGNC:20608]	5.02367	0.0425604
BICDL1	ENSG00000135127	BICD family like cargo adaptor 1 [Source:HGNC Symbol;Acc:HGNC:28095]	-5.19425	0.0309697
BMF	ENSG00000104081	Bcl2 modifying factor [Source:HGNC Symbol;Acc:HGNC:24132]	4.99933	0.0457033
C12orf75-AS1	ENSG00000257642	C12orf75 antisense RNA 1 [Source:HGNC Symbol;Acc:HGNC:55936]	5.20802	0.0287671
C20orf96	ENSG00000196476	chromosome 20 open reading frame 96 [Source:HGNC Symbol;Acc:HGNC:16227]	5.02304	0.0445945
C4B	ENSG00000224389	complement C4B (Chido blood group) [Source:HGNC Symbol;Acc:HGNC:1324]	4.9262	0.0530663
CARD11	ENSG00000198286	caspase recruitment domain family member 11 [Source:HGNC Symbol;Acc:HGNC:16393]	4.89413	0.0529961
CCDC144NL-AS1	ENSG00000233098	CCDC144NL antisense RNA 1 [Source:HGNC Symbol;Acc:HGNC:51340]	5.04719	0.0416963
CDH10	ENSG00000040731	cadherin 10 [Source:HGNC Symbol;Acc:HGNC:1749]	3.64032	0.027486
CFAP69	ENSG00000105792	cilia and flagella associated protein 69 [Source:HGNC Symbol;Acc:HGNC:26107]	-2.29904	0.0506646
CRYGS	ENSG00000213139	crystallin gamma S [Source:HGNC Symbol;Acc:HGNC:2417]	5	0.0457484
CTDP1	ENSG00000060069	CTD phosphatase subunit 1 [Source:HGNC Symbol;Acc:HGNC:2498]	-2.32294	8.12365e-17
DBNDD1	ENSG00000003249	dysbindin domain containing 1 [Source:HGNC Symbol;Acc:HGNC:28455]	6.29112	0.00162657
DHX58	ENSG00000108771	DExH-box helicase 58 [Source:HGNC Symbol;Acc:HGNC:29517]	2.4547	0.0421352
DIRAS1	ENSG00000176490	DIRAS family GTPase 1 [Source:HGNC Symbol;Acc:HGNC:19127]	3.13506	0.0303147
DNASE1L2	ENSG00000167968	deoxyribonuclease 1 like 2 [Source:HGNC Symbol;Acc:HGNC:2958]	-5.17428	0.0335591
DNHD1	ENSG00000179532	dynein heavy chain domain 1 [Source:HGNC Symbol;Acc:HGNC:26532]	3.15959	0.0113706
DTX2P1	ENSG00000186704	DTX2 pseudogene 1 [Source:HGNC Symbol;Acc:HGNC:42352]	-5.21826	0.0282574
ENSG00000111780	ENSG00000111780	novel protein	-5.70565	0.00475396
ENSG00000225335	ENSG00000225335	novel transcript	5.79677	0.00842867
ENSG00000227619	ENSG00000227619	novel transcript	2.18491	0.0122257
ENSG00000243176	ENSG00000243176	novel transcript	-2.29347	0.0121852
ENSG00000243302	ENSG00000243302	novel pseudogene	-5.90043	0.00170394
ENSG00000243679	ENSG00000243679	novel pseudogene	-5.78879	0.0030752
ENSG00000258433	ENSG00000258433	novel transcript	4.96098	0.0511847
ENSG00000260272	ENSG00000260272	novel protein	-5.43162	0.0140377
ENSG00000260342	ENSG00000260342	novel protein	5.42726	0.0315396
ENSG00000260537	ENSG00000260537	novel protein, DDX19B and DDX19A readthrough	6.3459	0.00138092
ENSG00000261067	ENSG00000261067	novel transcript	2.34133	0.017258
ENSG00000261832	ENSG00000261832	novel protein	5.16766	0.0321693
ENSG00000262413	ENSG00000262413	novel transcript, antisense ARHGDIA	-4.61968	0.0417649
ENSG00000264187	ENSG00000264187	novel protein	-4.7241	0.00242202
ENSG00000264666	ENSG00000264666	novel transcript	5.17456	0.0302331
ENSG00000267520	ENSG00000267520	novel transcript	-6.34888	0.00014386
ENSG00000270012	ENSG00000270012	novel transcript	4.98731	0.0495477
ENSG00000270562	ENSG00000270562	FOXP1 divergent transcript [Source:HGNC Symbol;Acc:HGNC:56284]	-5.59196	0.00761718
ENSG00000271741	ENSG00000271741	novel transcript, ZMYM6-ZMYM6NB readthrough	7.38467	4.40829e-05
ENSG00000272617	ENSG00000272617	novel protein, COG8-PDF readthrough	-7.02077	1.4325e-06
ENSG00000272750	ENSG00000272750	novel transcript, antisense to MIA3	-4.34746	0.0328629
ENSG00000273471	ENSG00000273471	novel transcript	-5.19425	0.0309697
ENSG00000273590	ENSG00000273590	small integral membrane protein 11B	7.82809	0.0444283
ENSG00000273619	ENSG00000273619	RPS21 divergent transcript [Source:HGNC Symbol;Acc:HGNC:56740]	2.27851	0.0363835
ENSG00000275765	ENSG00000275765	novel transcript	5.51048	0.0162869
ENSG00000277947	ENSG00000277947	small nucleolar RNA, C/D box 3D [Source:HGNC Symbol;Acc:HGNC:33192]	23.2982	1.60208e-06
ENSG00000278997	ENSG00000278997	TEC	-5.00693	0.0529961
ENSG00000279673	ENSG00000279673	TEC	-2.08611	0.0248814
ENSG00000280046	ENSG00000280046	TEC	-4.15467	0.0417556
ENSG00000280893	ENSG00000280893	novel transcript	7.09128	0.00014386
ENSG00000283189	ENSG00000283189	novel protein	6.24834	0.00186509
ENSG00000283580	ENSG00000283580	novel protein	-3.89971	0.030711
ENSG00000284952	ENSG00000284952	novel transcript	-7.0179	1.31077e-06
ENSG00000284968	ENSG00000284968	Novel transcript, antisense to AFF1	2.45959	0.0211492
ENSG00000284976	ENSG00000284976	novel RING finger protein	6.98099	0.00030841
ENSG00000286112	ENSG00000286112	kynurenine aminotransferase 1 [Source:NCBI gene (formerly Entrezgene);Acc:883]	7.19289	9.59755e-05
ENSG00000286192	ENSG00000286192	Novel protein	-3.18246	0.041843
ENSG00000286231	ENSG00000286231	novel protein	5.21914	0.0403737
ENSG00000288752	ENSG00000288752	novel transcript, antisense to RPL30	3.46525	0.0522416
ENSG00000288797	ENSG00000288797	novel transcript	-5.00693	0.0529961
ENSG00000289027	ENSG00000289027	novel protein	-2.67892	0.0256076
ENSG00000289316	ENSG00000289316	novel transcript	5.82314	0.0116281
ENSG00000289365	ENSG00000289365	novel transcript	5.07252	0.0397719
ENSG00000290315	ENSG00000290315	novel protein	5.13413	0.0520652
ENSG00000290460	ENSG00000290460	novel transcript	4.96313	0.0473492
ENSG00000290600	ENSG00000290600	novel transcript	-5.039	0.0118857
ENSG00000290948	ENSG00000290948	novel transcript	3.70622	0.00482848
ENSG00000291026	ENSG00000291026	novel transcript	-4.78306	0.0241654
ENSG00000291040	ENSG00000291040	CD99 molecule pseudogene 1 [Source:HGNC Symbol;Acc:HGNC:7083]	5.04929	0.0445886
ENSG00000291089	ENSG00000291089	novel transcript	4.98057	0.0540026
ENSG00000291149	ENSG00000291149	novel transcript	5.4636	0.0152364
ENSG00000291220	ENSG00000291220	novel transcript	-5.05611	0.0451997
ENSG00000292339	ENSG00000292339	acetylserotonin O-methyltransferase like [Source:HGNC Symbol;Acc:HGNC:751]	8.90446	0.000671841
ENSG00000292993	ENSG00000292993	novel transcript	-5.01806	0.0503191
ENSG00000293177	ENSG00000293177	novel transcript	5.25754	0.0282574
ENSG00000293232	ENSG00000293232	novel transcript	6.05928	0.00309774
ENSG00000293411	ENSG00000293411	novel transcript	-4.19169	0.0117977
ENSG00000293489	ENSG00000293489	novel transcript	4.1181	0.0100329
FAM225B	ENSG00000225684	family with sequence similarity 225 member B [Source:HGNC Symbol;Acc:HGNC:21865]	2.41796	2.92004e-06
FOXN3-AS1	ENSG00000258920	FOXN3 antisense RNA 1 [Source:HGNC Symbol;Acc:HGNC:44290]	6.18072	0.00276733
GAR1	ENSG00000109534	GAR1 ribonucleoprotein [Source:HGNC Symbol;Acc:HGNC:14264]	-3.38589	0.000115082
GJC2	ENSG00000198835	gap junction protein gamma 2 [Source:HGNC Symbol;Acc:HGNC:17494]	5.02821	0.041756
GOLGA6L5P	ENSG00000230373	golgin A6 family like 5, pseudogene [Source:HGNC Symbol;Acc:HGNC:30472]	-2.69654	0.0510109
GPR173	ENSG00000184194	G protein-coupled receptor 173 [Source:HGNC Symbol;Acc:HGNC:18186]	5.92898	0.00487197
GPR39	ENSG00000183840	G protein-coupled receptor 39 [Source:HGNC Symbol;Acc:HGNC:4496]	2.72624	0.0290083
HDAC1	ENSG00000116478	histone deacetylase 1 [Source:HGNC Symbol;Acc:HGNC:4852]	-2.84618	2.971e-32
HMGN1P3	ENSG00000258967	high mobility group nucleosome binding domain 1 pseudogene 3 [Source:HGNC Symbol;Acc:HGNC:23343]	-5.98623	0.00157605
HNRNPA1L3	ENSG00000224578	heterogeneous nuclear ribonucleoprotein A1 like 3 [Source:HGNC Symbol;Acc:HGNC:48778]	-2.3699	0.0184514
HNRNPH3	ENSG00000096746	heterogeneous nuclear ribonucleoprotein H3 [Source:HGNC Symbol;Acc:HGNC:5043]	-2.00074	3.45266e-28
HRCT1	ENSG00000196196	histidine rich carboxyl terminus 1 [Source:HGNC Symbol;Acc:HGNC:33872]	5.12435	0.0363434
IFT140	ENSG00000187535	intraflagellar transport 140 [Source:HGNC Symbol;Acc:HGNC:29077]	-2.13123	1.73533e-06
IGFBPL1	ENSG00000137142	insulin like growth factor binding protein like 1 [Source:HGNC Symbol;Acc:HGNC:20081]	5.28181	0.0451997
KCTD14	ENSG00000151364	potassium channel tetramerization domain containing 14 [Source:HGNC Symbol;Acc:HGNC:23295]	2.70941	0.0485523
KHK	ENSG00000138030	ketohexokinase [Source:HGNC Symbol;Acc:HGNC:6315]	4.90368	0.0520781
LCAT	ENSG00000213398	lecithin-cholesterol acyltransferase [Source:HGNC Symbol;Acc:HGNC:6522]	2.49613	0.00157605
LINC00842	ENSG00000285294	long intergenic non-protein coding RNA 842 [Source:HGNC Symbol;Acc:HGNC:44989]	-3.11279	0.0121852
LINC01002	ENSG00000282508	long intergenic non-protein coding RNA 1002 [Source:HGNC Symbol;Acc:HGNC:38538]	5.32401	0.0260378
LINC01106	ENSG00000175772	long intergenic non-protein coding RNA 1106 [Source:HGNC Symbol;Acc:HGNC:26769]	3.50691	0.0104796
LINC01409	ENSG00000237491	long intergenic non-protein coding RNA 1409 [Source:HGNC Symbol;Acc:HGNC:50701]	-4.13914	0.0549266
LINC01504	ENSG00000225434	long intergenic non-protein coding RNA 1504 [Source:HGNC Symbol;Acc:HGNC:51185]	5.13903	0.0369644
LINC02175	ENSG00000262155	long intergenic non-protein coding RNA 2175 [Source:HGNC Symbol;Acc:HGNC:27550]	-4.37088	0.0303048
LINC02482	ENSG00000251580	long intergenic non-protein coding RNA 2482 [Source:HGNC Symbol;Acc:HGNC:53458]	5.45925	0.0161655
LINC02593	ENSG00000223764	long intergenic non-protein coding RNA 2593 [Source:HGNC Symbol;Acc:HGNC:53933]	5.12898	0.0338839
LINC02709	ENSG00000245522	long intergenic non-protein coding RNA 2709 [Source:HGNC Symbol;Acc:HGNC:54226]	2.02422	0.0395121
LIPE	ENSG00000079435	lipase E, hormone sensitive type [Source:HGNC Symbol;Acc:HGNC:6621]	-2.02764	0.0195177
LY6G5B	ENSG00000240053	lymphocyte antigen 6 family member G5B [Source:HGNC Symbol;Acc:HGNC:13931]	6.24803	0.001868
MAFG-DT	ENSG00000265688	MYC inducible lncRNA inactivating p53 [Source:HGNC Symbol;Acc:HGNC:43649]	6.54512	0.000679861
MAFIP	ENSG00000274847	None	5.61715	0.0109812
MEF2B	ENSG00000213999	myocyte enhancer factor 2B [Source:HGNC Symbol;Acc:HGNC:6995]	-5.47645	0.0113429
MIF-AS1	ENSG00000218537	MIF antisense RNA 1 [Source:HGNC Symbol;Acc:HGNC:27669]	4.89175	0.0539938
MIR210HG	ENSG00000247095	MIR210 host gene [Source:HGNC Symbol;Acc:HGNC:39524]	5.46651	0.0192831
MIR3648-2	ENSG00000264462	microRNA 3648-2 [Source:HGNC Symbol;Acc:HGNC:50843]	2.83451	0.00632702
MSH5	ENSG00000204410	mutS homolog 5 [Source:HGNC Symbol;Acc:HGNC:7328]	2.48183	0.000147279
MSRA-DT	ENSG00000260093	MSRA divergent transcript [Source:HGNC Symbol;Acc:HGNC:55400]	5.08007	0.0384963
MTCP1	ENSG00000214827	mature T cell proliferation 1 [Source:HGNC Symbol;Acc:HGNC:7423]	5.38063	0.027091
MTND4P12	ENSG00000247627	MT-ND4 pseudogene 12 [Source:HGNC Symbol;Acc:HGNC:42199]	2.50893	0.00137026
NAPEPLD	ENSG00000161048	N-acyl phosphatidylethanolamine phospholipase D [Source:HGNC Symbol;Acc:HGNC:21683]	3.67597	0.0312371
NEFM	ENSG00000104722	neurofilament medium chain [Source:HGNC Symbol;Acc:HGNC:7734]	-2.30931	2.61484e-32
NSUN5P1	ENSG00000223705	NSUN5 pseudogene 1 [Source:HGNC Symbol;Acc:HGNC:19146]	-4.22826	0.0374839
OXSR1	ENSG00000172939	oxidative stress responsive kinase 1 [Source:HGNC Symbol;Acc:HGNC:8508]	-2.28805	1.19981e-63
PKD1P1	ENSG00000244257	polycystin 1, transient receptor potential channel interacting pseudogene 1 [Source:HGNC Symbol;Acc:HGNC:30065]	2.11376	0.0519274
PLEKHN1	ENSG00000187583	pleckstrin homology domain containing N1 [Source:HGNC Symbol;Acc:HGNC:25284]	2.20195	0.0417556
POC1B-GALNT4	ENSG00000259075	POC1B-GALNT4 readthrough [Source:HGNC Symbol;Acc:HGNC:42957]	6.20548	0.00397909
PPFIBP1	ENSG00000110841	PPFIA binding protein 1 [Source:HGNC Symbol;Acc:HGNC:9249]	-2.14769	1.53703e-37
PTCH2	ENSG00000117425	patched 2 [Source:HGNC Symbol;Acc:HGNC:9586]	-5.67172	0.00600006
PTK2B	ENSG00000120899	protein tyrosine kinase 2 beta [Source:HGNC Symbol;Acc:HGNC:9612]	-2.25056	0.00557004
PTOV1-AS1	ENSG00000268006	PTOV1 antisense RNA 1 [Source:HGNC Symbol;Acc:HGNC:44174]	5.01413	0.0420061
PTOV1-AS2	ENSG00000269352	PTOV1 antisense RNA 2 [Source:HGNC Symbol;Acc:HGNC:51284]	-3.57059	0.0307613
PTPRH	ENSG00000080031	protein tyrosine phosphatase receptor type H [Source:HGNC Symbol;Acc:HGNC:9672]	2.81222	0.0438878
RGS14	ENSG00000169220	regulator of G protein signaling 14 [Source:HGNC Symbol;Acc:HGNC:9996]	2.32697	0.0133939
RNASEK-C17orf49	ENSG00000161939	RNASEK-C17orf49 readthrough [Source:HGNC Symbol;Acc:HGNC:44419]	-3.02539	0.0107146
RPL23AP53	ENSG00000223508	ribosomal protein L23a pseudogene 53 [Source:HGNC Symbol;Acc:HGNC:35921]	5.28408	0.0433805
RPS26P19	ENSG00000244563	ribosomal protein S26 pseudogene 19 [Source:HGNC Symbol;Acc:HGNC:36377]	-5.19425	0.0309697
SENP3-EIF4A1	ENSG00000277957	SENP3-EIF4A1 readthrough (NMD candidate) [Source:HGNC Symbol;Acc:HGNC:49182]	5.70366	0.0133337
SLITRK5	ENSG00000165300	SLIT and NTRK like family member 5 [Source:HGNC Symbol;Acc:HGNC:20295]	2.96949	0.0325642
SMCO4	ENSG00000166002	single-pass membrane protein with coiled-coil domains 4 [Source:HGNC Symbol;Acc:HGNC:24810]	2.31468	0.0525502
SMIM10	ENSG00000184785	small integral membrane protein 10 [Source:HGNC Symbol;Acc:HGNC:41913]	-4.24144	2.34602e-22
SNORA67	ENSG00000277985	small nucleolar RNA, H/ACA box 67 [Source:HGNC Symbol;Acc:HGNC:10224]	5.86877	0.00759119
SNORD17	ENSG00000212232	small nucleolar RNA, C/D box 17 [Source:HGNC Symbol;Acc:HGNC:32713]	2.2733	0.000347063
SNORD3C	ENSG00000264940	small nucleolar RNA, C/D box 3C [Source:HGNC Symbol;Acc:HGNC:33191]	4.47197	0.0449128
SNORD3D	ENSG00000281000	small nucleolar RNA, C/D box 3D [Source:HGNC Symbol;Acc:HGNC:33192]	2.62648	0.0204933
STAG3L5P-PVRIG2P-PILRB	ENSG00000272752	STAG3L5P-PVRIG2P-PILRB readthrough [Source:HGNC Symbol;Acc:HGNC:48898]	2.26089	0.000495963
SULT1A3	ENSG00000261052	sulfotransferase family 1A member 3 [Source:HGNC Symbol;Acc:HGNC:11455]	5.39334	0.0317549
SUPT7L	ENSG00000119760	SPT7 like, STAGA complex subunit gamma [Source:HGNC Symbol;Acc:HGNC:30632]	-2.40971	3.76355e-22
TEN1-CDK3	ENSG00000261408	TEN1-CDK3 readthrough (NMD candidate) [Source:HGNC Symbol;Acc:HGNC:44420]	6.62582	0.000675008
TERC	ENSG00000270141	telomerase RNA component [Source:HGNC Symbol;Acc:HGNC:11727]	2.6841	3.00553e-10
TMC7	ENSG00000170537	transmembrane channel like 7 [Source:HGNC Symbol;Acc:HGNC:23000]	5.02777	0.0444283
TMEM167B-DT	ENSG00000273382	TMEM167B divergent transcript [Source:HGNC Symbol;Acc:HGNC:55076]	-2.19741	0.0403737
TOLLIP-DT	ENSG00000255153	TOLLIP divergent transcript [Source:HGNC Symbol;Acc:HGNC:27403]	4.91704	0.0526726
TRAC	ENSG00000277734	T cell receptor alpha constant [Source:HGNC Symbol;Acc:HGNC:12029]	4.53523	0.0328419
UBA6-DT	ENSG00000248049	UBA6 divergent transcript [Source:HGNC Symbol;Acc:HGNC:49083]	2.23623	0.000572731
USP32P2	ENSG00000233327	ubiquitin specific peptidase 32 pseudogene 2 [Source:HGNC Symbol;Acc:HGNC:30751]	5.23204	0.0396236
USP51	ENSG00000247746	ubiquitin specific peptidase 51 [Source:HGNC Symbol;Acc:HGNC:23086]	3.06237	0.0392993
UTP3	ENSG00000132467	UTP3 small subunit processome component [Source:HGNC Symbol;Acc:HGNC:24477]	-2.70438	4.89629e-39
VASH1-AS1	ENSG00000258301	VASH1 antisense RNA 1 [Source:HGNC Symbol;Acc:HGNC:53215]	-2.91767	0.0469928
XIRP2	ENSG00000163092	xin actin binding repeat containing 2 [Source:HGNC Symbol;Acc:HGNC:14303]	-4.55524	0.00182793
ZBED9-AS1	ENSG00000246350	ZBED9 antisense RNA 1 [Source:HGNC Symbol;Acc:HGNC:55596]	4.83982	0.0175863
ZFP92	ENSG00000189420	ZFP92 zinc finger protein [Source:HGNC Symbol;Acc:HGNC:12865]	-2.67968	0.010488
ZNF154	ENSG00000179909	zinc finger protein 154 [Source:HGNC Symbol;Acc:HGNC:12939]	2.00184	0.0234562
ZNF887P	ENSG00000267500	zinc finger protein 887, pseudogene [Source:HGNC Symbol;Acc:HGNC:38700]	4.94469	0.0513464
ZNNT1	ENSG00000261087	ZNF706 neighboring transcript 1 [Source:HGNC Symbol;Acc:HGNC:54438]	-3.32293	0.0282987
LINC, novel transcripts, novel proteins and psuedogenes

## Sheet: S1b
Table S1b: Differentially expressed genes in ECS cells at 24hpi following infection with Ct E (LFC≥2, FDR≤0.05)
gene_symbol	ensembl_ID	description	log2FC	adj_Pval
5_8S_rRNA	ENSG00000277739	5.8S ribosomal RNA	9.90743	1.67939e-13
ABCG4	ENSG00000172350	ATP binding cassette subfamily G member 4	-3.19975	0.0465696
AK4	ENSG00000162433	adenylate kinase 4	2.71039	0.000611323
AMH	ENSG00000104899	anti-Mullerian hormone	4.75094	0.0086993
ANKRD33	ENSG00000167612	ankyrin repeat domain 33	4.03346	0.022764
AOC1	ENSG00000002726	amine oxidase copper containing 1	-4.99108	0.0252385
ARC	ENSG00000198576	activity regulated cytoskeleton associated protein	3.657	0.0150768
ARHGAP11A-SCG5	ENSG00000288864	ARHGAP11A-SCG5 readthrough	-6.66524	1.30547e-15
ARHGAP11B	ENSG00000285077	Rho GTPase activating protein 11B	-2.51125	7.5183e-10
ARHGAP19-SLIT1	ENSG00000269891	ARHGAP19-SLIT1 readthrough (NMD candidate)	5.55798	0.00170328
ARHGEF2-AS2	ENSG00000273002	ARHGEF2 antisense RNA 2	4.17787	0.0425698
ASIC3	ENSG00000213199	acid sensing ion channel subunit 3	4.72536	0.0464437
ATF3	ENSG00000162772	activating transcription factor 3	3.12007	1.1318e-07
ATP6V0D1-DT	ENSG00000270049	ATP6V0D1 divergent transcript	3.93358	0.0448089
BATF2	ENSG00000168062	basic leucine zipper ATF-like transcription factor 2	3.37663	1.14478e-16
BORCS8-MEF2B	ENSG00000064489	BORCS8-MEF2B readthrough	2.26075	0.0194165
BST2	ENSG00000130303	bone marrow stromal cell antigen 2	5.66984	7.15935e-05
C7orf31	ENSG00000153790	sperm associated microtubule inner protein 4	4.20353	0.0430008
CALML4	ENSG00000129007	calmodulin like 4	-4.01905	0.0285516
CCL2	ENSG00000108691	C-C motif chemokine ligand 2	2.62147	0.000477565
CCL5	ENSG00000271503	C-C motif chemokine ligand 5	7.67455	1.88696e-10
CD177	ENSG00000204936	CD177 molecule	3.1788	0.0312675
CKAP2-DT	ENSG00000278238	CKAP2 divergent transcript	3.96294	0.0380935
CKMT2	ENSG00000131730	creatine kinase, mitochondrial 2	-2.15716	0.0503177
CMPK2	ENSG00000134326	cytidine/uridine monophosphate kinase 2	7.28142	7.84843e-09
COPS8-DT	ENSG00000227252	COPS8 divergent transcript	-2.14879	0.044905
CRIP1	ENSG00000213145	cysteine rich protein 1	4.30913	0.0306089
CSF2	ENSG00000164400	colony stimulating factor 2	2.57977	0.000118753
CXCL10	ENSG00000169245	C-X-C motif chemokine ligand 10	6.03046	5.86641e-05
CXCL2	ENSG00000081041	C-X-C motif chemokine ligand 2	4.95235	0.0376969
CXCL8	ENSG00000169429	C-X-C motif chemokine ligand 8	3.66796	1.08295e-12
CYP2E1	ENSG00000130649	cytochrome P450 family 2 subfamily E member 1	3.21602	0.0166602
DCSTAMP	ENSG00000164935	dendrocyte expressed seven transmembrane protein	3.72423	0.0135449
DDX58	ENSG00000107201	RNA sensor RIG-I	2.95786	3.66141e-37
DGCR6	ENSG00000183628	DiGeorge syndrome critical region gene 6	-3.89857	0.0373891
DHRS2	ENSG00000100867	dehydrogenase/reductase 2	3.15959	0.0116392
DTX3L	ENSG00000163840	deltex E3 ubiquitin ligase 3L	2.01168	4.47035e-31
EEF1A2	ENSG00000101210	eukaryotic translation elongation factor 1 alpha 2	4.02163	0.05108
ENSG00000204745	ENSG00000204745	anaphase promoting complex subunit 1 (ANAPC1) pseudogene	2.39599	0.038007
ENSG00000227678	ENSG00000227678	novel transcript, antisense to L3MBTL3	4.76203	0.0511561
ENSG00000230896	ENSG00000230896	novel transcript	4.15132	0.0513938
ENSG00000235912	ENSG00000235912	novel pseudogene	4.8906	0.0137769
ENSG00000236514	ENSG00000236514	ZNF248 antisense RNA 1	3.85954	0.0511561
ENSG00000237870	ENSG00000237870	novel transcript	2.90886	0.00117883
ENSG00000243679	ENSG00000243679	novel pseudogene	-5.25426	0.00701482
ENSG00000248710	ENSG00000248710	TRIM59-IFT80 readthrough (NMD candidate)	-2.97974	0.0350681
ENSG00000249240	ENSG00000249240	novel protein	-3.82607	0.0541295
ENSG00000254682	ENSG00000254682	DHCR7 divergent transcript	4.30679	0.0254378
ENSG00000254979	ENSG00000254979	novel protein	-5.05256	0.00294553
ENSG00000255439	ENSG00000255439	novel protein, VKORC1 and PRSS53 readthrough	5.02116	0.00108207
ENSG00000255663	ENSG00000255663	novel transcript, RBM7-REXO2 readthrough	5.93203	0.000267969
ENSG00000256514	ENSG00000256514	novel protein	-4.9757	0.0264355
ENSG00000257390	ENSG00000257390	novel protein	-3.92437	0.0448089
ENSG00000258465	ENSG00000258465	novel protein	7.54447	0.00145629
ENSG00000258529	ENSG00000258529	novel protein	5.36573	0.0084805
ENSG00000258830	ENSG00000258830	novel protein	-5.65598	0.00294553
ENSG00000258938	ENSG00000258938	novel transcript, antisense to BRMS1L	4.42596	0.0101893
ENSG00000261215	ENSG00000261215	novel transcript (novel gene-CCL27 readthrough)	2.6836	0.037959
ENSG00000261327	ENSG00000261327	novel transcript	-2.15382	0.0131023
ENSG00000261732	ENSG00000261732	novel protein	-3.11219	0.0256789
ENSG00000267774	ENSG00000267774	novel transcript, antisense to CCBE1	4.72309	0.00934885
ENSG00000269242	ENSG00000269242	novel transcript	4.72389	0.0060928
ENSG00000271737	ENSG00000271737	novel transcript	2.2491	0.00737295
ENSG00000272918	ENSG00000272918	novel transcript, antisense to MLL5	-3.66583	0.0411668
ENSG00000273154	ENSG00000273154	novel protein, ZGPAT-LIME1 readthrough	2.80771	0.00430718
ENSG00000273449	ENSG00000273449	novel transcript	-3.8867	0.0192703
ENSG00000273619	ENSG00000273619	RPS21 divergent transcript	2.04167	0.00302209
ENSG00000273730	ENSG00000273730	None	15.4231	0
ENSG00000275757	ENSG00000275757	None	14.7264	0
ENSG00000275993	ENSG00000275993	novel protein, similar to salt-inducible kinase 1 SIK1	3.37962	0.000249361
ENSG00000277151	ENSG00000277151	novel transcript	-2.45228	0.0470255
ENSG00000277511	ENSG00000277511	novel transcript	2.24872	0.0425698
ENSG00000278376	ENSG00000278376	novel transcript	-2.26898	0.0133131
ENSG00000278903	ENSG00000278903	novel transcript	5.12117	0.00430316
ENSG00000280145	ENSG00000280145	novel transcript	3.31386	0.0494048
ENSG00000280388	ENSG00000280388	TEC	-3.77671	0.0022967
ENSG00000283765	ENSG00000283765	novel protein	2.52344	0.0230059
ENSG00000286656	ENSG00000286656	novel transcript	5.0036	0.00405298
ENSG00000287168	ENSG00000287168	novel transcript	3.19138	0.0522845
ENSG00000288904	ENSG00000288904	novel transcript	-2.65175	0.0111771
ENSG00000289021	ENSG00000289021	novel transcript	3.61479	0.0372205
ENSG00000289034	ENSG00000289034	novel transcript	-2.79506	0.0360287
ENSG00000289044	ENSG00000289044	novel transcript	2.37526	0.00399141
ENSG00000289145	ENSG00000289145	novel transcript, antisense to CNOT7	-2.01032	0.0215675
ENSG00000289196	ENSG00000289196	novel transcript	2.38685	0.0245679
ENSG00000289222	ENSG00000289222	novel transcript	4.51564	0.0169693
ENSG00000290733	ENSG00000290733	novel transcript	3.23105	0.00652454
ENSG00000290737	ENSG00000290737	novel transcript	3.65977	0.01603
ENSG00000291116	ENSG00000291116	placenta associated 9 pseudogene 1	-4.47091	0.0259791
ENSG00000291120	ENSG00000291120	novel transcript	5.42462	0.000197731
EP400P1	ENSG00000185684	EP400 pseudogene 1	4.93606	0.0309388
EPSTI1	ENSG00000133106	epithelial stromal interaction 1	4.53917	7.74908e-26
FLACC1	ENSG00000155749	flagellum associated containing coiled-coil domains 1	4.6797	0.00792539
FOS	ENSG00000170345	Fos proto-oncogene, AP-1 transcription factor subunit	3.73329	2.11892e-11
FOSB	ENSG00000125740	FosB proto-oncogene, AP-1 transcription factor subunit	3.60985	7.87616e-09
GPAA1P2	ENSG00000230596	glycosylphosphatidylinositol anchor attachment 1 pseudogene 2	3.86878	0.0417668
GRPR	ENSG00000126010	gastrin releasing peptide receptor	4.38605	0.0194945
HAPLN4	ENSG00000187664	hyaluronan and proteoglycan link protein 4	5.33419	0.0175051
HDAC4-AS1	ENSG00000222020	HDAC4 antisense RNA 1	-2.87568	0.0093777
HELZ2	ENSG00000130589	helicase with zinc finger 2	2.41435	4.03899e-61
HERC2P3	ENSG00000180229	HERC2 pseudogene 3	3.60392	0.000498464
HERC5	ENSG00000138646	HECT and RLD domain containing E3 ubiquitin protein ligase 5	4.64763	1.40868e-11
HERC6	ENSG00000138642	HECT and RLD domain containing E3 ubiquitin protein ligase family member 6	2.86614	1.97946e-33
HHLA3	ENSG00000197568	ANKRD13C divergent transcript	2.51509	0.000176998
HID1	ENSG00000167861	HID1 domain containing	3.35809	0.0401176
HNRNPA1L3	ENSG00000224578	heterogeneous nuclear ribonucleoprotein A1 like 3	-2.00699	0.0306089
HNRNPCP1	ENSG00000258900	heterogeneous nuclear ribonucleoprotein C pseudogene 1	-5.32437	0.00571057
HOTTIP	ENSG00000243766	HOXA distal transcript antisense RNA	-3.84083	0.0273405
HSD11B1	ENSG00000117594	hydroxysteroid 11-beta dehydrogenase 1	2.10853	0.000574777
HYDIN	ENSG00000157423	HYDIN axonemal central pair apparatus protein	2.10957	0.00571322
ID2	ENSG00000115738	inhibitor of DNA binding 2	-2.21598	5.65087e-23
IFI27	ENSG00000165949	interferon alpha inducible protein 27	4.74992	2.57577e-10
IFI44	ENSG00000137965	interferon induced protein 44	4.8121	2.0368e-21
IFI44L	ENSG00000137959	interferon induced protein 44 like	9.49583	2.36301e-16
IFI6	ENSG00000126709	interferon alpha inducible protein 6	4.02061	4.40854e-148
IFIH1	ENSG00000115267	interferon induced with helicase C domain 1	3.36738	2.60033e-29
IFIT1	ENSG00000185745	interferon induced protein with tetratricopeptide repeats 1	2.60031	7.30317e-60
IFITM1	ENSG00000185885	interferon induced transmembrane protein 1	2.55687	7.00889e-103
IL1B	ENSG00000125538	interleukin 1 beta	3.83674	0.00277012
IL24	ENSG00000162892	interleukin 24	2.63554	0.000156852
IL33	ENSG00000137033	interleukin 33	2.32513	6.71122e-09
IL7	ENSG00000104432	interleukin 7	2.23147	0.0307614
INSC	ENSG00000188487	INSC spindle orientation adaptor protein	4.4576	0.0325097
INTS6-AS1	ENSG00000236778	INTS6 antisense RNA 1	-2.8106	0.0545458
IRAK2	ENSG00000134070	interleukin 1 receptor associated kinase 2	2.12594	1.89091e-14
IRF1-AS1	ENSG00000197536	IRF1 antisense RNA 1	2.12229	3.70807e-05
IRF6	ENSG00000117595	interferon regulatory factor 6	-2.76874	0.0297097
IRF7	ENSG00000185507	interferon regulatory factor 7	2.73063	5.25441e-14
ISG15	ENSG00000187608	ISG15 ubiquitin like modifier	2.69198	9.16304e-66
ISG20	ENSG00000172183	interferon stimulated exonuclease gene 20	3.3093	0.00206103
KCND3	ENSG00000171385	potassium voltage-gated channel subfamily D member 3	-2.0043	0.00430718
KCNJ14	ENSG00000182324	potassium inwardly rectifying channel subfamily J member 14	4.14963	0.0163011
KIF21B	ENSG00000116852	kinesin family member 21B	-4.217	0.00535388
KRT18P31	ENSG00000249850	keratin 18 pseudogene 31	5.22979	0.00139992
LCTL	ENSG00000188501	lactase like	-4.49002	0.0236706
LEKR1	ENSG00000197980	leucine, glutamate and lysine rich 1	4.38903	0.0133863
LGALS9	ENSG00000168961	galectin 9	3.36602	0.00285287
LIF	ENSG00000128342	LIF interleukin 6 family cytokine	2.9957	1.62748e-17
LINC01140	ENSG00000267272	long intergenic non-protein coding RNA 1140	-3.59869	0.0545458
LINC02392	ENSG00000258183	long intergenic non-protein coding RNA 2392	2.82072	0.0124485
LINC02574	ENSG00000233975	long intergenic non-protein coding RNA 2574	4.63439	0.00843116
LINC02802	ENSG00000232527	long intergenic non-protein coding RNA 2802	-7.01245	0.0226402
LINC03014	ENSG00000240859	long intergenic non-protein coding RNA 3014	-3.79242	0.0290061
MFSD4A	ENSG00000174514	major facilitator superfamily domain containing 4A	-4.0524	0.0311932
MT-ND4L	ENSG00000212907	mitochondrially encoded NADH:ubiquinone oxidoreductase core subunit 4L	2.11772	2.89841e-47
MT-RNR1	ENSG00000211459	mitochondrially encoded 12S rRNA	3.29639	0
MT-RNR2	ENSG00000210082	mitochondrially encoded 16S rRNA	4.17918	0
MX1	ENSG00000157601	MX dynamin like GTPase 1	8.13396	6.95012e-86
MX2	ENSG00000183486	MX dynamin like GTPase 2	3.0393	1.33596e-34
MYOZ3	ENSG00000164591	myozenin 3	4.73713	0.0153457
NCF2	ENSG00000116701	neutrophil cytosolic factor 2	6.38196	3.94122e-06
NECTIN3-AS1	ENSG00000242242	NECTIN3 antisense RNA 1	-3.36643	0.0353578
NFATC2	ENSG00000101096	nuclear factor of activated T cells 2	2.93831	0.000332477
NR4A2	ENSG00000153234	nuclear receptor subfamily 4 group A member 2	3.86363	0.00376642
NR6A1	ENSG00000148200	nuclear receptor subfamily 6 group A member 1	-2.09985	0.0110457
NUTM2A	ENSG00000184923	NUT family member 2A	-3.08851	0.0348305
OAS1	ENSG00000089127	2'-5'-oligoadenylate synthetase 1	7.42559	2.83651e-19
OAS2	ENSG00000111335	2'-5'-oligoadenylate synthetase 2	5.76748	2.35878e-63
OAS3	ENSG00000111331	2'-5'-oligoadenylate synthetase 3	2.29631	3.8902e-35
OASL	ENSG00000135114	2'-5'-oligoadenylate synthetase like	9.01909	7.13006e-18
OLFM1	ENSG00000130558	olfactomedin 1	2.29613	0.0264906
PARP9	ENSG00000138496	poly(ADP-ribose) polymerase family member 9	2.64986	1.01719e-49
PINLYP	ENSG00000234465	phospholipase A2 inhibitor and LY6/PLAUR domain containing	2.15959	0.0391357
PLSCR1	ENSG00000188313	phospholipid scramblase 1	2.0525	7.47663e-18
POC1B-GALNT4	ENSG00000259075	POC1B-GALNT4 readthrough	4.91702	0.00209657
POLR2J4	ENSG00000214783	RNA polymerase II subunit J4, pseudogene	2.0731	0.0331695
PPP1R36	ENSG00000165807	protein phosphatase 1 regulatory subunit 36	-3.25915	0.0332609
PPP3CB-AS1	ENSG00000221817	PPP3CB antisense RNA 1 (head to head)	-2.35765	0.0192011
PRKCD	ENSG00000163932	protein kinase C delta	2.28277	2.43295e-06
PSMB8-AS1	ENSG00000204261	PSMB8 antisense RNA 1 (head to head)	2.64544	0.000419263
PTGS2	ENSG00000073756	prostaglandin-endoperoxide synthase 2	3.95632	0.000285137
RAB20	ENSG00000139832	RAB20, member RAS oncogene family	2.28433	0.023744
RIMBP3B	ENSG00000274600	RIMS binding protein 3B	-5.50512	0.00542279
RNA5-8SN1	ENSG00000278189	RNA, 5.8S ribosomal N1	12.4354	0
RNA5-8SN3	ENSG00000275215	RNA, 5.8S ribosomal N3	9.0989	0.000114802
RNA5-8SN4	ENSG00000276700	None	13.5933	0
RNA5-8SN5	ENSG00000274917	None	11.6432	0
RNF5P1	ENSG00000253570	ring finger protein 5 pseudogene 1	4.90068	0.00472613
RSAD2	ENSG00000134321	radical S-adenosyl methionine domain containing 2	8.86148	8.07754e-14
RTP4	ENSG00000136514	receptor transporter protein 4	2.60608	4.47118e-09
SAMD13	ENSG00000203943	sterile alpha motif domain containing 13	3.68659	0.0511561
SCARNA5	ENSG00000252010	small Cajal body-specific RNA 5	2.97367	0
SDHAP2	ENSG00000215837	SDHA pseudogene 2	5.17927	0.00399141
SLC25A34	ENSG00000162461	solute carrier family 25 member 34	4.01071	0.0256863
SMG1P5	ENSG00000183604	SMG1 pseudogene 5	5.96089	0.000776882
SMIM10	ENSG00000184785	small integral membrane protein 10	-2.83502	2.03692e-12
SMIM38	ENSG00000284713	small integral membrane protein 38	5.02243	0.00477583
SNORA23	ENSG00000201998	small nucleolar RNA, H/ACA box 23	4.76041	0.00591341
SNORA2C	ENSG00000221491	small nucleolar RNA, H/ACA box 2C	4.12666	0
SNORA54	ENSG00000207008	small nucleolar RNA, H/ACA box 54	2.05213	0
SNORA67	ENSG00000277985	small nucleolar RNA, H/ACA box 67	6.52251	0
SNORA68	ENSG00000207166	small nucleolar RNA, H/ACA box 68	2.69552	0.0195437
SNORA70	ENSG00000207165	small nucleolar RNA, H/ACA box 70	3.23325	0
SNORD10	ENSG00000238917	small nucleolar RNA, C/D box 10	2.05631	0
SP2-AS1	ENSG00000234494	SP2 antisense RNA 1	3.42063	0.0433517
SPECC1L-ADORA2A	ENSG00000258555	SPECC1L-ADORA2A readthrough (NMD candidate)	5.10868	0.00790934
STK32A	ENSG00000169302	serine/threonine kinase 32A	4.8913	0.00342465
STX11	ENSG00000135604	syntaxin 11	4.64254	0.0102553
SUGCT-AS1	ENSG00000203446	SUGCT antisense RNA 1	3.41138	0.00246434
TMCC3	ENSG00000057704	transmembrane and coiled-coil domain family 3	5.45567	0.000568379
TMEM217	ENSG00000172738	transmembrane protein 217	3.18404	0.0129471
TMEM238	ENSG00000233493	transmembrane protein 238	3.99862	0.02726
TNFSF10	ENSG00000121858	TNF superfamily member 10	6.40969	2.1124e-06
TNFSF13B	ENSG00000102524	TNF superfamily member 13b	3.71554	3.02317e-05
TNFSF15	ENSG00000181634	TNF superfamily member 15	2.77314	5.67956e-12
TPPP3	ENSG00000159713	tubulin polymerization promoting protein family member 3	3.81901	0.0127507
TRABD-AS1	ENSG00000273253	TRABD antisense RNA 1	-2.89182	0.0513938
TSNAX-DISC1	ENSG00000270106	TSNAX-DISC1 readthrough (NMD candidate)	5.04089	0.000537917
TTBK2-AS1	ENSG00000246283	TTBK2 antisense RNA 1	4.73758	0.0359775
USP18	ENSG00000184979	ubiquitin specific peptidase 18	4.68221	3.76757e-27
VCAM1	ENSG00000162692	vascular cell adhesion molecule 1	2.39493	0.0529265
XAF1	ENSG00000132530	XIAP associated factor 1	2.86549	1.32411e-32

## Sheet: S2
Table S2: Enriched reactome pathways for downregulated DEGs meeting the LFC≥1.5 cutoff
source	term_name	term_id	highlighted	adjusted_p_value	negative_log10_of_adjusted_p_value	term_size	query_size	intersection_size	effective_domain_size	intersections
REAC	REACTOME root term	REAC:0000000	FALSE	3.5904E-05	4.444857729096863	10842	121	45	63187	ID2,DNASE2,FLNC,UCHL5,PTCD3,ZNF79,ARHGEF5,EME1,TBC1D8B,PSMD6,SLC29A3,C1S,PILRB,ACP5,URM1,MEF2D,GGPS1,DUSP10,ELF2,PPP2R5D,SH3D19,RHOBTB3,CDC42EP3,ARHGEF11,COPZ1,HNRNPA1,CRTAP,HNRNPC,ARHGAP11A,CLCN4,SMC1A,HNRNPA2B1,LIPE,IFT140,PPFIBP1,PTK2B,CTDP1,ARHGAP11B,SUPT7L,UTP3,HDAC1,GAR1,XIRP2,MEF2B,PTCH2
REAC	Signal Transduction	REAC:R-HSA-162582	FALSE	0.000125519	3.90129	2545	121	19	63187	ID2,UCHL5,ARHGEF5,PSMD6,MEF2D,DUSP10,PPP2R5D,RHOBTB3,CDC42EP3,ARHGEF11,HNRNPA1,HNRNPC,ARHGAP11A,SMC1A,IFT140,PTK2B,ARHGAP11B,HDAC1,PTCH2
REAC	Signaling by Rho GTPases, Miro GTPases and RHOBTB3	REAC:R-HSA-9716542	FALSE	0.00340756	2.4675570995035825	717	121	9	63187	ARHGEF5,PPP2R5D,RHOBTB3,CDC42EP3,ARHGEF11,HNRNPC,ARHGAP11A,PTK2B,ARHGAP11B
REAC	RHO GTPase cycle	REAC:R-HSA-9012999	FALSE	0.00863892	2.0635406424042606	449	121	7	63187	ARHGEF5,CDC42EP3,ARHGEF11,HNRNPC,ARHGAP11A,PTK2B,ARHGAP11B
REAC	Signaling by Rho GTPases	REAC:R-HSA-194315	FALSE	0.020980336372833835	1.6781875531446289	702	121	8	63187	ARHGEF5,PPP2R5D,CDC42EP3,ARHGEF11,HNRNPC,ARHGAP11A,PTK2B,ARHGAP11B

## Sheet: S3
Table S4: DEGs common at both 1hpi and 24hpi
gene_symbol	gene_name	1hpi_log2FC	24hpi_log2FC
ENSG00000243679	novel pseudogene	-5.78879	-5.25426
ANKRD33	ankyrin repeat domain 33 [Source:HGNC Symbol;Acc:HGNC:13788]	-4.75452	4.03346
SMIM10	small integral membrane protein 10 [Source:HGNC Symbol;Acc:HGNC:41913]	-4.24144	-2.83502
HNRNPA1L3	heterogeneous nuclear ribonucleoprotein A1 like 3 [Source:HGNC Symbol;Acc:HGNC:48778]	-2.3699	-2.00699
ARHGAP11B	Rho GTPase activating protein 11B [Source:HGNC Symbol;Acc:HGNC:15782]	-2.36512	-2.51125
ENSG00000273619	RPS21 divergent transcript [Source:HGNC Symbol;Acc:HGNC:56740]	2.27851	2.04167
SNORA67	small nucleolar RNA, H/ACA box 67 [Source:HGNC Symbol;Acc:HGNC:10224]	5.86877	6.52251
POC1B-GALNT4	POC1B-GALNT4 readthrough [Source:HGNC Symbol;Acc:HGNC:42957]	6.20548	4.91702

## Sheet: S4
Table S4a: Top 20 significantly enriched biological process terms for upregulated DEGs at 24hpi
ID	Description	pvalue	FDR	geneID
GO:0009615	response to virus	3.92363e-27	8.11408e-24	IFI44L/OASL/RSAD2/MX1/CCL5/OAS1/CXCL10/OAS2/BST2/IFI44/IFI27/HERC5/IFI6/IL1B/IFIH1/LGALS9/ISG20/MX2/IRF7/ISG15/PARP9/RTP4/IFIT1/IFITM1/IL33/OAS3/PLSCR1/DTX3L
GO:0051607	defense response to virus	2.98138e-26	3.08274e-23	IFI44L/OASL/RSAD2/MX1/OAS1/CXCL10/OAS2/BST2/IFI27/HERC5/IFI6/IL1B/IFIH1/ISG20/MX2/IRF7/ISG15/PARP9/RTP4/IFIT1/IFITM1/IL33/OAS3/PLSCR1/DTX3L
GO:0060337	type I interferon signaling pathway	1.08064e-22	5.58688e-20	OASL/RSAD2/MX1/OAS1/OAS2/BST2/IFI27/USP18/IFI6/ISG20/MX2/XAF1/IRF7/ISG15/IFIT1/IFITM1/OAS3
GO:0071357	cellular response to type I interferon	1.08064e-22	5.58688e-20	OASL/RSAD2/MX1/OAS1/OAS2/BST2/IFI27/USP18/IFI6/ISG20/MX2/XAF1/IRF7/ISG15/IFIT1/IFITM1/OAS3
GO:0034340	response to type I interferon	2.29229e-22	9.48091e-20	OASL/RSAD2/MX1/OAS1/OAS2/BST2/IFI27/USP18/IFI6/ISG20/MX2/XAF1/IRF7/ISG15/IFIT1/IFITM1/OAS3
GO:0045069	regulation of viral genome replication	6.8039e-19	2.3196e-16	OASL/RSAD2/MX1/CCL5/OAS1/OAS2/BST2/IFI27/CXCL8/ISG20/ISG15/IFIT1/IFITM1/OAS3/PLSCR1
GO:0019079	viral genome replication	7.85164e-19	2.3196e-16	OASL/RSAD2/MX1/CCL5/OAS1/OAS2/BST2/IFI27/CXCL8/ISG20/ISG15/CCL2/IFIT1/IFITM1/OAS3/PLSCR1
GO:0045071	negative regulation of viral genome replication	1.25692e-18	3.24914e-16	OASL/RSAD2/MX1/CCL5/OAS1/OAS2/BST2/ISG20/ISG15/IFIT1/IFITM1/OAS3/PLSCR1
GO:1903900	regulation of viral life cycle	2.54335e-17	5.84406e-15	OASL/RSAD2/MX1/CCL5/OAS1/OAS2/BST2/IFI27/CXCL8/LGALS9/ISG20/ISG15/IFIT1/IFITM1/OAS3/PLSCR1
GO:1903901	negative regulation of viral life cycle	1.51671e-16	3.13656e-14	OASL/RSAD2/MX1/CCL5/OAS1/OAS2/BST2/ISG20/ISG15/IFIT1/IFITM1/OAS3/PLSCR1
GO:0048525	negative regulation of viral process	1.99228e-15	3.74549e-13	OASL/RSAD2/MX1/CCL5/OAS1/OAS2/BST2/ISG20/ISG15/IFIT1/IFITM1/OAS3/PLSCR1
GO:0050792	regulation of viral process	4.52858e-15	7.80424e-13	OASL/RSAD2/MX1/CCL5/OAS1/OAS2/BST2/IFI27/CXCL8/LGALS9/ISG20/ISG15/IFIT1/IFITM1/OAS3/PLSCR1
GO:0043903	regulation of symbiotic process	1.2114e-14	1.92707e-12	OASL/RSAD2/MX1/CCL5/OAS1/OAS2/BST2/IFI27/CXCL8/LGALS9/ISG20/ISG15/IFIT1/IFITM1/OAS3/PLSCR1
GO:0019058	viral life cycle	3.67463e-13	5.42795e-11	OASL/RSAD2/MX1/CCL5/OAS1/OAS2/BST2/IFI27/CXCL8/LGALS9/ISG20/ISG15/CCL2/IFIT1/IFITM1/OAS3/PLSCR1
GO:0034341	response to interferon-gamma	6.2424e-13	8.60619e-11	OASL/CCL5/OAS1/OAS2/BST2/LGALS9/IRF7/PARP9/CCL2/IFITM1/VCAM1/OAS3/RAB20/PRKCD
GO:0071346	cellular response to interferon-gamma	5.614e-11	7.25609e-09	OASL/CCL5/OAS1/OAS2/LGALS9/IRF7/PARP9/CCL2/VCAM1/OAS3/RAB20/PRKCD
GO:0032496	response to lipopolysaccharide	5.58048e-09	6.78849e-07	CCL5/CMPK2/CXCL10/CXCL2/PTGS2/IL1B/FOS/CXCL8/LGALS9/IL24/CCL2/CSF2/IRAK2
GO:0060333	interferon-gamma-mediated signaling pathway	1.0994e-08	1.26309e-06	OASL/OAS1/OAS2/IRF7/PARP9/VCAM1/OAS3/PRKCD
GO:0002237	response to molecule of bacterial origin	1.19418e-08	1.29977e-06	CCL5/CMPK2/CXCL10/CXCL2/PTGS2/IL1B/FOS/CXCL8/LGALS9/IL24/CCL2/CSF2/IRAK2
GO:0071222	cellular response to lipopolysaccharide	5.09452e-08	5.07633e-06	CCL5/CMPK2/CXCL10/CXCL2/IL1B/CXCL8/IL24/CCL2/CSF2/IRAK2
Table S4b: DEGs participating in the gene ontology biological process term "Response to molecule of bacterial origin"
Total n=411; not expressed=170; downreg=98; upreg=143
Within FDR cutoff n= 68; downreg=10; upreg=62
Within FDR&LFC cutoff n=15; downreg=0; upreg=15
symbol	ensembl_ID	lfc	fdr
ACOD1	ENSG00000102794	NA	NA
AICDA	ENSG00000111732	NA	NA
ATP4B	ENSG00000186009	NA	NA
BMP6	ENSG00000153162	NA	NA
BPI	ENSG00000101425	NA	NA
BTK	ENSG00000010671	NA	NA
CAMP	ENSG00000164047	NA	NA
CCR5	ENSG00000160791	NA	NA
CCR7	ENSG00000126353	NA	NA
CD180	ENSG00000134061	NA	NA
CD300LB	ENSG00000178789	NA	NA
CD6	ENSG00000013725	NA	NA
CD80	ENSG00000121594	NA	NA
CD84	ENSG00000066294	NA	NA
CD86	ENSG00000114013	NA	NA
CD96	ENSG00000153283	NA	NA
CEBPE	ENSG00000092067	NA	NA
CITED1	ENSG00000125931	NA	NA
CNR1	ENSG00000118432	NA	NA
CNR2	ENSG00000188822	NA	NA
CR2	ENSG00000117322	NA	NA
CSF3	ENSG00000108342	NA	NA
CTSG	ENSG00000100448	NA	NA
CX3CL1	ENSG00000006210	NA	NA
CX3CR1	ENSG00000168329	NA	NA
CXCL1	ENSG00000163739	NA	NA
CXCL13	ENSG00000156234	NA	NA
CXCL3	ENSG00000163734	NA	NA
CXCL5	ENSG00000163735	NA	NA
CXCL5	ENSG00000163735	NA	NA
CXCL9	ENSG00000138755	NA	NA
CYP1A1	ENSG00000140465	NA	NA
DEFA1	ENSG00000206047	NA	NA
DEFA1	ENSG00000240247	NA	NA
DEFA3	ENSG00000239839	NA	NA
DEFA4	ENSG00000164821	NA	NA
DEFA5	ENSG00000164816	NA	NA
DEFA6	ENSG00000164822	NA	NA
EDNRB	ENSG00000136160	NA	NA
ELANE	ENSG00000197561	NA	NA
EPO	ENSG00000130427	NA	NA
ESR2	ENSG00000140009	NA	NA
FCGR2B	ENSG00000072694	NA	NA
FGF10	ENSG00000070193	NA	NA
FMO1	ENSG00000010932	NA	NA
FOXP1	ENSG00000285708	NA	NA
FOXP3	ENSG00000049768	NA	NA
FOXP3	ENSG00000290184	NA	NA
GATA1	ENSG00000102145	NA	NA
GBP6	ENSG00000183347	NA	NA
GFI1	ENSG00000162676	NA	NA
GHSR	ENSG00000121853	NA	NA
GJB2	ENSG00000165474	NA	NA
GJB6	ENSG00000121742	NA	NA
HAVCR1	ENSG00000113249	NA	NA
HAVCR2	ENSG00000135077	NA	NA
HMGCS2	ENSG00000134240	NA	NA
HPGD	ENSG00000164120	NA	NA
IDO1	ENSG00000131203	NA	NA
IFNG	ENSG00000111537	NA	NA
IGKJ1	ENSG00000211597	NA	NA
IL10	ENSG00000136634	NA	NA
IL10RA	ENSG00000110324	NA	NA
IL12B	ENSG00000113302	NA	NA
IL12RB2	ENSG00000081985	NA	NA
IL1A	ENSG00000115008	NA	NA
IL1F10	ENSG00000136697	NA	NA
IL23R	ENSG00000162594	NA	NA
IL36A	ENSG00000136694	NA	NA
IL36B	ENSG00000136696	NA	NA
IL36G	ENSG00000136688	NA	NA
IL36RN	ENSG00000136695	NA	NA
INAVA	ENSG00000163362	NA	NA
IRAK3	ENSG00000090376	NA	NA
IRF5	ENSG00000128604	NA	NA
IRF8	ENSG00000140968	NA	NA
KLRK1	ENSG00000213809	NA	NA
KMO	ENSG00000117009	NA	NA
LBP	ENSG00000129988	NA	NA
LTA	ENSG00000226979	NA	NA
LTF	ENSG00000012223	NA	NA
LY86	ENSG00000112799	NA	NA
MAOB	ENSG00000069535	NA	NA
MIR107	ENSG00000198997	NA	NA
MIR10A	ENSG00000284038	NA	NA
MIR125A	ENSG00000208008	NA	NA
MIR139	ENSG00000272036	NA	NA
MIR140	ENSG00000208017	NA	NA
MIR142	ENSG00000284353	NA	NA
MIR146B	ENSG00000202569	NA	NA
MIR150	ENSG00000207782	NA	NA
MIR155	ENSG00000283904	NA	NA
MIR15A	ENSG00000283785	NA	NA
MIR16-2	ENSG00000198987	NA	NA
MIR181C	ENSG00000207613	NA	NA
MIR182	ENSG00000207990	NA	NA
MIR184	ENSG00000207695	NA	NA
MIR193A	ENSG00000207614	NA	NA
MIR194-1	ENSG00000207624	NA	NA
MIR194-2	ENSG00000284155	NA	NA
MIR200C	ENSG00000207713	NA	NA
MIR202	ENSG00000284219	NA	NA
MIR205	ENSG00000284485	NA	NA
MIR210	ENSG00000199038	NA	NA
MIR217	ENSG00000207548	NA	NA
MIR223	ENSG00000284567	NA	NA
MIR224	ENSG00000284363	NA	NA
MIR23B	ENSG00000207563	NA	NA
MIR24-1	ENSG00000284459	NA	NA
MIR24-2	ENSG00000284387	NA	NA
MIR26B	ENSG00000199121	NA	NA
MIR27A	ENSG00000207808	NA	NA
MIR29A	ENSG00000284032	NA	NA
MIR30B	ENSG00000207582	NA	NA
MIR30D	ENSG00000199153	NA	NA
MIR342	ENSG00000199082	NA	NA
MIR345	ENSG00000198984	NA	NA
MIR381	ENSG00000199020	NA	NA
MIR383	ENSG00000199127	NA	NA
MIR409	ENSG00000199107	NA	NA
MIR425	ENSG00000199032	NA	NA
MIR431	ENSG00000208001	NA	NA
MIR433	ENSG00000207569	NA	NA
MIR484	ENSG00000283736	NA	NA
MIR494	ENSG00000194717	NA	NA
MIR501	ENSG00000211538	NA	NA
MIR511	ENSG00000207938	NA	NA
MIR598	ENSG00000207600	NA	NA
MIR7-1	ENSG00000284179	NA	NA
MIR7-2	ENSG00000207703	NA	NA
MIR98	ENSG00000271886	NA	NA
MIRLET7G	ENSG00000199150	NA	NA
MMP8	ENSG00000118113	NA	NA
MPO	ENSG00000005381	NA	NA
MRC1	ENSG00000260314	NA	NA
NKX2-1	ENSG00000136352	NA	NA
NLRC3	ENSG00000167984	NA	NA
NOD2	ENSG00000167207	NA	NA
NOS1	ENSG00000089250	NA	NA
NOS2	ENSG00000007171	NA	NA
NOS3	ENSG00000164867	NA	NA
NR1H4	ENSG00000012504	NA	NA
NUGGC	ENSG00000189233	NA	NA
PALM3	ENSG00000187867	NA	NA
PCK1	ENSG00000124253	NA	NA
PCSK1	ENSG00000175426	NA	NA
PENK	ENSG00000181195	NA	NA
PF4	ENSG00000163737	NA	NA
PLSCR2	ENSG00000163746	NA	NA
PPBP	ENSG00000163736	NA	NA
PPM1E	ENSG00000175175	NA	NA
S100A14	ENSG00000189334	NA	NA
S100A7L2	ENSG00000197364	NA	NA
S100A8	ENSG00000143546	NA	NA
S100A9	ENSG00000163220	NA	NA
SCGB1A1	ENSG00000149021	NA	NA
SCIMP	ENSG00000161929	NA	NA
SLC11A1	ENSG00000018280	NA	NA
SLPI	ENSG00000124107	NA	NA
STAP1	ENSG00000035720	NA	NA
TH	ENSG00000180176	NA	NA
TIFAB	ENSG00000255833	NA	NA
TLR2	ENSG00000137462	NA	NA
TLR9	ENSG00000239732	NA	NA
TNF	ENSG00000232810	NA	NA
TNFRSF11A	ENSG00000141655	NA	NA
TNIP3	ENSG00000050730	NA	NA
TREM2	ENSG00000095970	NA	NA
UGT1A1	ENSG00000241635	NA	NA
UMOD	ENSG00000169344	NA	NA
CCL5	ENSG00000271503	7.67455	1.88696e-10
CMPK2	ENSG00000134326	7.28142	7.84843e-09
NCF2	ENSG00000116701	6.38196	3.94122e-06
CXCL10	ENSG00000169245	6.03046	5.86641e-05
CXCL2	ENSG00000081041	4.95235	0.0376969
CXCL11	ENSG00000169248	4.07442	0.182457
PTGS2	ENSG00000073756	3.95632	0.000285137
IL1B	ENSG00000125538	3.83674	0.00277012
FOS	ENSG00000170345	3.73329	2.11892e-11
CXCL8	ENSG00000169429	3.66796	1.08295e-12
LGALS9	ENSG00000168961	3.36602	0.00285287
IL24	ENSG00000162892	2.63554	0.000156852
CCL2	ENSG00000108691	2.62147	0.000477565
CSF2	ENSG00000164400	2.57977	0.000118753
IRAK2	ENSG00000134070	2.12594	1.89091e-14
PLSCR1	ENSG00000188313	2.0525	7.47663e-18
TLR1	ENSG00000174125	1.9441	0.235275
TNFAIP3	ENSG00000118503	1.88457	5.69412e-13
IL6	ENSG00000136244	1.82531	9.34624e-13
C5AR1	ENSG00000197405	1.72834	0.342398
THBD	ENSG00000178726	1.694	0.331233
CXCL16	ENSG00000161921	1.66673	0.00545152
CD274	ENSG00000120217	1.64992	1.26938e-10
TICAM1	ENSG00000127666	1.56632	1.42657e-09
BDKRB1	ENSG00000100739	1.45957	5.03689e-12
EIF2AK2	ENSG00000055332	1.31701	6.16719e-16
STAT1	ENSG00000115415	1.26464	8.08987e-74
RIPK2	ENSG00000104312	1.22188	7.03298e-08
NFKBIZ	ENSG00000144802	1.20443	1.02073e-05
TRPV4	ENSG00000111199	1.15512	0.586406
NLRP3	ENSG00000162711	1.10106	0.613225
NR4A1	ENSG00000123358	1.09604	6.44905e-07
PTGER1	ENSG00000160951	1.06595	0.795732
NR1D1	ENSG00000126368	1.04551	0.00405793
CFH	ENSG00000000971	1.00461	0.0195595
TRIB1	ENSG00000173334	0.985868	1.68529e-09
ZC3H12A	ENSG00000163874	0.924539	7.33337e-05
GBP5	ENSG00000154451	0.887177	0.813159
ALPL	ENSG00000162551	0.853745	0.268664
PDE4D	ENSG00000113448	0.849177	0.000602276
CEBPB	ENSG00000172216	0.80877	6.34643e-10
SOD2	ENSG00000291237	0.806694	3.41614e-06
PDE4B	ENSG00000184588	0.757648	1.08669e-06
NFKBIA	ENSG00000100906	0.753159	5.25306e-06
ABCA1	ENSG00000165029	0.751604	0.194753
PRDM1	ENSG00000057657	0.739214	0.000200008
SSC5D	ENSG00000179954	0.737633	0.0256863
PTAFR	ENSG00000169403	0.701789	0.822472
EDN1	ENSG00000078401	0.649256	0.261887
NOCT	ENSG00000151014	0.644521	0.0120745
CASP4	ENSG00000196954	0.584352	0.00280313
CASP4	ENSG00000196954	0.584352	0.00280313
CASP4	ENSG00000196954	0.584352	0.00280313
AKIRIN2	ENSG00000135334	0.578686	0.0659755
BCL10	ENSG00000142867	0.574649	0.000961558
CASP3	ENSG00000164305	0.564753	0.000973244
TBXA2R	ENSG00000006638	0.563855	0.369355
CNP	ENSG00000173786	0.56272	1.13795e-06
SELENOS	ENSG00000131871	0.558545	0.00143544
C2	ENSG00000166278	0.541846	NA
ZFP36	ENSG00000128016	0.490862	0.020189
TNIP1	ENSG00000145901	0.486935	1.30584e-07
MAP2K7	ENSG00000076984	0.47701	0.00688333
TRIM5	ENSG00000132256	0.471676	0.0136867
NFKB1	ENSG00000109320	0.467331	0.00924936
MAP2K3	ENSG00000034152	0.459497	0.00278223
ADIPOR2	ENSG00000006831	0.452486	0.0151016
B2M	ENSG00000166710	0.437568	2.28585e-14
SRR	ENSG00000167720	0.433687	0.310322
CD68	ENSG00000129226	0.432882	0.00686108
PTGFR	ENSG00000122420	0.429152	0.55497
GBP3	ENSG00000117226	0.428909	0.00446134
CASP9	ENSG00000132906	0.408333	0.521889
CASP1	ENSG00000137752	0.405955	0.38131
CHMP5	ENSG00000086065	0.397898	0.00583407
RPS6KA3	ENSG00000177189	0.3958	0.044905
PELI1	ENSG00000197329	0.373656	0.451732
CYRIB	ENSG00000153310	0.363983	0.325466
NFKBIB	ENSG00000104825	0.331952	0.191114
LY96	ENSG00000154589	0.326612	0.593776
LDOC1	ENSG00000182195	0.325276	0.531455
MYD88	ENSG00000172936	0.320003	0.407926
ALAD	ENSG00000148218	0.317907	0.132014
PRKCE	ENSG00000171132	0.31747	0.412552
TNFRSF1B	ENSG00000028137	0.309115	0.0829479
PDCD1LG2	ENSG00000197646	0.303434	0.134831
NFKB2	ENSG00000077150	0.298688	0.217801
CLDN1	ENSG00000163347	0.289682	0.416609
MALT1	ENSG00000172175	0.280642	0.273948
IRF3	ENSG00000126456	0.274727	0.374026
CAPN2	ENSG00000162909	0.272765	0.0300127
ADAMTS13	ENSG00000160323	0.262004	0.865064
ARID5A	ENSG00000196843	0.260726	0.310942
TUT4	ENSG00000134744	0.256455	0.45575
SERPINE1	ENSG00000106366	0.255957	2.70768e-05
PRKCA	ENSG00000154229	0.252397	0.0238953
IL12A	ENSG00000168811	0.249525	0.735152
RHOA	ENSG00000067560	0.23785	0.00345298
PABPN1	ENSG00000100836	0.225641	0.0817175
SBNO2	ENSG00000064932	0.223111	0.384974
FOXP1	ENSG00000114861	0.22103	0.329944
RPL13A	ENSG00000142541	0.218702	0.0154227
MAPKAPK2	ENSG00000162889	0.216881	0.0721017
PPARD	ENSG00000112033	0.207911	0.438502
PYCARD	ENSG00000103490	0.206435	0.706738
XBP1	ENSG00000100219	0.203413	0.217356
GGT1	ENSG00000100031	0.197026	0.950492
JAK2	ENSG00000096968	0.194847	0.759772
DAB2IP	ENSG00000136848	0.193552	0.390833
EDNRA	ENSG00000151617	0.189292	0.895712
AKT1	ENSG00000142208	0.174357	0.0836146
SIRPA	ENSG00000198053	0.161461	0.488504
MGST2	ENSG00000085871	0.16141	0.857062
MAPK3	ENSG00000102882	0.160082	0.360177
CDK4	ENSG00000135446	0.154477	0.363077
CDC73	ENSG00000134371	0.154358	0.500287
MAPK14	ENSG00000112062	0.136294	0.505923
SASH1	ENSG00000111961	0.134164	0.492605
MAPKAPK3	ENSG00000114738	0.129182	0.513884
FER	ENSG00000151422	0.126184	0.691817
CD55	ENSG00000196352	0.119135	0.663809
PLSCR4	ENSG00000114698	0.117141	0.818911
PRDX3	ENSG00000165672	0.112878	0.582213
NOTCH1	ENSG00000148400	0.111784	0.791053
MTDH	ENSG00000147649	0.0961897	0.755214
ADH5	ENSG00000197894	0.0880014	0.664517
OGT	ENSG00000147162	0.086498	0.602674
ASS1	ENSG00000130707	0.0833697	0.86647
LITAF	ENSG00000189067	0.0831405	0.477594
PLSCR3	ENSG00000187838	0.0824977	0.791732
MAPK8	ENSG00000107643	0.0797477	0.798784
MIF	ENSG00000240972	0.0766976	0.766198
GCH1	ENSG00000131979	0.0757753	0.965389
AHR	ENSG00000106546	0.0713884	0.869149
CARD9	ENSG00000289701	0.0657609	0.991722
IFNAR1	ENSG00000142166	0.0523393	0.856191
MGST1	ENSG00000008394	0.0506381	0.84881
SNCA	ENSG00000145335	0.0501014	0.967375
GIT1	ENSG00000108262	0.0449904	0.870695
ADAM17	ENSG00000151694	0.0431854	0.891054
TRIM6	ENSG00000121236	0.0193952	0.982957
ITGAV	ENSG00000138448	0.00670368	0.978331
AXL	ENSG00000167601	0.00512267	0.991022
IRAK4	ENSG00000198001	-0.00852594	0.98902
LYN	ENSG00000254087	-0.00957493	0.985527
TJP1	ENSG00000104067	-0.0162852	0.948341
CASP7	ENSG00000165806	-0.0199096	0.967375
CASP7	ENSG00000165806	-0.0199096	0.967375
GFER	ENSG00000127554	-0.0214359	0.967375
PTGIR	ENSG00000160013	-0.0244479	0.978636
STAT5B	ENSG00000173757	-0.0261576	0.948581
TRIM41	ENSG00000146063	-0.0287535	0.950739
PRDX2	ENSG00000167815	-0.0313023	0.894424
COL6A1	ENSG00000142156	-0.0369701	0.93796
F2R	ENSG00000181104	-0.0377352	0.87069
SRC	ENSG00000197122	-0.0400381	0.920681
HSF1	ENSG00000185122	-0.0414435	0.868745
MAPK1	ENSG00000100030	-0.045704	0.81327
TNFSF4	ENSG00000117586	-0.0462724	0.948803
PRPF8	ENSG00000174231	-0.0493427	0.892915
FOSL2	ENSG00000075426	-0.0501972	0.783075
NR2C2	ENSG00000177463	-0.0583832	0.885493
HADHB	ENSG00000138029	-0.0587956	0.860012
ABR	ENSG00000159842	-0.0707924	0.799764
GBP2	ENSG00000162645	-0.0751005	0.879407
ADM	ENSG00000148926	-0.0955743	0.651379
NFKBIL1	ENSG00000204498	-0.0982673	0.857392
TLR4	ENSG00000136869	-0.101531	0.843232
ANKRD1	ENSG00000148677	-0.108914	0.849296
OTUD5	ENSG00000068308	-0.111966	0.682704
IRAK1	ENSG00000184216	-0.114005	0.556057
WNT5A	ENSG00000114251	-0.129635	0.472225
TCF3	ENSG00000071564	-0.136107	0.531455
P2RX7	ENSG00000089041	-0.143579	0.847116
GSTP1	ENSG00000084207	-0.148069	0.225187
SPON2	ENSG00000159674	-0.153705	0.43158
LIAS	ENSG00000121897	-0.157971	0.856191
AKAP8	ENSG00000105127	-0.158008	0.560865
AKAP12	ENSG00000131016	-0.159525	0.315135
HMGB1	ENSG00000189403	-0.177057	0.438097
CARD9	ENSG00000187796	-0.178849	0.743828
NQO1	ENSG00000181019	-0.180769	0.624502
CACTIN	ENSG00000105298	-0.19831	0.580383
NAGLU	ENSG00000108784	-0.198712	0.434336
TIRAP	ENSG00000150455	-0.210781	0.755571
RARA	ENSG00000131759	-0.212389	0.423582
HNRNPA0	ENSG00000177733	-0.217375	0.669721
BCR	ENSG00000186716	-0.22569	0.277253
CDK19	ENSG00000155111	-0.237308	0.410693
ERBIN	ENSG00000112851	-0.248837	0.315785
ACE	ENSG00000159640	-0.257134	0.844672
TRAF6	ENSG00000175104	-0.257657	0.367204
TAP2	ENSG00000204267	-0.262649	0.636311
EPHB2	ENSG00000133216	-0.277055	0.236704
FBXO3	ENSG00000110429	-0.283216	0.372426
PAF1	ENSG00000006712	-0.284718	0.0334135
TAB2	ENSG00000055208	-0.294693	0.32512
CTR9	ENSG00000198730	-0.300846	0.0507569
KCNJ8	ENSG00000121361	-0.312716	0.823731
ABL1	ENSG00000097007	-0.316929	0.359029
PLAA	ENSG00000137055	-0.325837	0.0935536
GJA1	ENSG00000152661	-0.333116	0.545834
CPS1	ENSG00000021826	-0.337231	0.374397
NCL	ENSG00000115053	-0.340172	0.029225
RPS6KB1	ENSG00000108443	-0.344586	0.222103
RELA	ENSG00000173039	-0.349689	0.177774
CD14	ENSG00000170458	-0.353023	0.936349
CHUK	ENSG00000213341	-0.37425	0.0557996
TNIP2	ENSG00000168884	-0.382544	0.0953784
ACP5	ENSG00000102575	-0.383513	0.481045
ADAM9	ENSG00000168615	-0.387547	1.99265e-11
FZD5	ENSG00000163251	-0.400035	0.727526
HMGB2	ENSG00000164104	-0.40116	0.186582
VIM	ENSG00000026025	-0.40481	3.19826e-14
SGMS1	ENSG00000198964	-0.416478	0.0923253
PLCG2	ENSG00000197943	-0.428167	0.738502
SCARB1	ENSG00000073060	-0.433231	0.324012
TICAM2	ENSG00000243414	-0.445819	0.597173
SLC12A2	ENSG00000064651	-0.467524	0.077222
TFAP2A	ENSG00000137203	-0.472166	0.0753632
TLR6	ENSG00000174130	-0.491555	0.348843
CD36	ENSG00000135218	-0.497868	0.319152
PTGER4	ENSG00000171522	-0.500792	0.0981577
PTGER3	ENSG00000050628	-0.507696	0.226886
SHPK	ENSG00000197417	-0.50955	0.0925371
CYP27B1	ENSG00000111012	-0.515045	0.814017
PDE2A	ENSG00000186642	-0.600506	0.84578
MEF2C	ENSG00000081189	-0.632499	0.116703
UPF1	ENSG00000005007	-0.677466	0.00557001
PTGER2	ENSG00000125384	-0.719086	0.302725
STAR	ENSG00000147465	-0.721648	0.782805
PDCD4	ENSG00000150593	-0.791829	0.000490435
TSPO	ENSG00000100300	-0.82754	0.000143366
SMAD6	ENSG00000137834	-0.835552	0.310406
WDR83	ENSG00000123154	-0.911252	0.0836146
DUSP10	ENSG00000143507	-0.931122	2.2434e-10
PTPN22	ENSG00000134242	-0.996355	0.544419
SLC7A5	ENSG00000103257	-1.00927	3.11179e-08
IL18	ENSG00000150782	-1.08457	0.4794
NR1H3	ENSG00000025434	-1.09681	0.0926464
SPI1	ENSG00000066336	-3.94129	0.286813

## Sheet: S5
Table S5a: Significantly enriched pathways from the reactome pathway database for upregulated DEGs at 24hpi
Pathway identifier	Pathway name	Entities pValue	Entities FDR	Submitted entities found	Mapped entities	Submitted entities hit interactor	Interacts with	Found reaction identifiers
R-HSA-909733	Interferon alpha/beta signaling	1.11022e-16	1.04805e-13	IFITM1;RSAD2;MX2;MX1;IFI6;ISG15;IFIT1;USP18;OASL;ISG20;BST2;IFI27;OAS1;OAS2;OAS3;IRF7;XAF1	ENSG00000185507;ENSG00000187608;Q8WXG1;Q10589;Q6GPH4;ENSG00000111335;Q9Y6K5;ENSG00000132530;ENSG00000111331;ENSG00000089127;P29728;P20592;Q96AZ6;P40305;Q15646;ENSG00000172183;P09914;Q9UMW8;P09912;ENSG00000130303;ENSG00000165949;P20591;ENSG00000134321;ENSG00000157601;ENSG00000135114;P13164;ENSG00000126709;P05161;ENSG00000183486;P00973;ENSG00000185885;ENSG00000185745;Q92985	BST2;TNFSF13B;VCAM1;ISG15;IFIT1;IFIH1;USP18	O14879;Q10589;Q14974;P09913;Q9UMW8;Q06124;P05161	R-HSA-912685;R-HSA-997309;R-HSA-909721;R-HSA-913529;R-HSA-9710963;R-HSA-1015702;R-HSA-1015699
R-HSA-6783783	Interleukin-10 signaling	1.44329e-15	6.81233e-13	CXCL10;CSF2;CXCL8;IL1B;CCL5;LIF;CCL2;PTGS2;CXCL2				R-HSA-6784160;R-HSA-6790029
R-HSA-6785807	Interleukin-4 and Interleukin-13 signaling	3.07026e-06	0.000964063	VCAM1;CXCL8;IL1B;LIF;CCL2;FOS;PTGS2				R-HSA-6789524;R-HSA-6790036;R-HSA-6789615;R-HSA-6790029;R-HSA-6789325;R-HSA-6788346
R-HSA-913531	Interferon Signaling	7.12531e-06	0.00168157	IFITM1;VCAM1;RSAD2;MX2;PRKCD;MX1;IFI6;ISG15;IFIT1;USP18;OASL;HERC5;ISG20;BST2;IFI27;OAS1;OAS2;OAS3;IRF7;XAF1;RIGI	ENSG00000185507;ENSG00000187608;Q8WXG1;Q10589;Q6GPH4;ENSG00000111335;Q9Y6K5;ENSG00000132530;ENSG00000111331;ENSG00000162692;ENSG00000089127;P29728;P20592;Q96AZ6;P40305;Q15646;O95786;ENSG00000172183;P09914;Q9UMW8;P09912;ENSG00000130303;ENSG00000165949;Q9UII4;P20591;P19320;ENSG00000134321;ENSG00000157601;ENSG00000135114;P13164;ENSG00000126709;Q05655;P05161;ENSG00000183486;P00973;ENSG00000185885;ENS…	BST2;VCAM1;TNFSF13B;ISG15;RIGI;OAS3;FOS;EEF1A2;IFIT1;IFIH1;ATF3;USP18	Q13526;Q10589;P06748;Q14974;P09913;Q9UMW8;O95786;O75688;O75369;P05161;P10636-8;O14879;P41226;Q7Z434;Q12905;Q12906;Q06124;P37840	R-HSA-8985097;R-HSA-936462;R-HSA-8983688;R-HSA-9836435;R-HSA-8985153;R-HSA-8983680;R-HSA-9836383;R-HSA-1169307;R-HSA-8985091;R-HSA-8985157;R-HSA-909721;R-HSA-9835328;R-HSA-1015702;R-HSA-8985104;R-HSA-1015699;R-HSA-1678841;R-HSA-912685;R-HSA-9834807;R-HSA-1169395;R-HSA-1678843;R-HSA-9836404;R-HSA-1169394;R-HSA-1678842;R-HSA-9833973;R-HSA-1169397;R-HSA-1169399;R-HSA-1169398;R-HSA-9710963;R-HSA-9833…
R-HSA-1280215	Cytokine Signaling in Immune system	1.46566e-05	0.00275544	IFITM1;CXCL8;CSF2;IL24;IFI6;IFIT1;PTGS2;CXCL2;USP18;OASL;TNFSF13B;HERC5;IRAK2;CCL5;CCL2;LGALS9;IL33;VCAM1;RSAD2;TNFSF15;MX2;PRKCD;MX1;LIF;ISG15;FOS;ISG20;BST2;CXCL10;IFI27;OAS1;OAS2;IL7;OAS3;IL1B;IRF7;XAF1;RIGI	ENSG00000185507;ENSG00000073756;ENSG00000187608;Q8WXG1;P13501;Q9Y6K5;O95150;ENSG00000132530;P13500;P13232;P29728;P20592;Q9Y275;ENSG00000169429;ENSG00000165949;Q9UII4;Q13007;ENSG00000134321;P15018;ENSG00000170345;O95760;P13164;ENSG00000126709;ENSG00000125538;P09341;ENSG00000183486;ENSG00000108691;P00973;ENSG00000185745;P01100;P01584;P01583;Q10589;Q6GPH4;ENSG00000111335;P35354;ENSG00000111331;P1987…	RIGI;TNFSF13B;OAS3;IFIT1;ATF3;FOSB;ISG15;EEF1A2;NCF2;BATF2;IL7;HID1;VCAM1;CSF2;TNFSF15;LIF;FOS;STX11;IRF7;IFIH1;USP18;NFATC2;BST2;IRAK2;PRKCD;FOS;FLACC1	P09913;Q9UMW8;O95786;P06241;O15357;P42224;P52907;P51617;O00170;Q06124;Q9Y616;Q9H0E2;P52597;Q9H3K6;P07947;Q16623;O75688;O75369;P05161;P29353;P32927;P61224;P41226;Q12905;Q9Y4K3;Q12906;P05412;Q13526;P06748;Q14974;P26038;O95407;P07355;P40189;P15336;Q7Z434;Q9NWZ3;P37840;P01100;Q10589;P60953;P10636-8;P09661;P42336;O14879;Q12846;P16871;Q9UHD2	R-HSA-936462;R-HSA-8983688;R-HSA-5693012;R-HSA-9836435;R-HSA-8950415;R-HSA-8983680;R-HSA-914182;R-HSA-8987012;R-HSA-1369114;R-HSA-8987270;R-HSA-9606784;R-HSA-450325;R-HSA-9758604;R-HSA-9605259;R-HSA-913424;R-HSA-912685;R-HSA-8950441;R-HSA-449058;R-HSA-913451;R-HSA-450337;R-HSA-879909;R-HSA-1031716;R-HSA-879910;R-HSA-450346;R-HSA-879907;R-HSA-1031713;R-HSA-5668454;R-HSA-8950201;R-HSA-879934;R-HSA-…
Table S5b: DEGs participating in the gene ontology term IFN A/B signaling pathway gene expression
Total n=77; not expressed=19; downreg=7; upreg=51
Within FDR cutoff n= 41; downreg=1; upreg=38
Within FDR&LFC cutoff n=18; downreg=1; upreg=17
symbol	ensembl_ID	lfc	fdr
ABCE1	ENSG00000164163	-0.00395098	0.993489
ADAR	ENSG00000160710	0.862992	6.82467e-32
ADAR	ENSG00000160710	0.862992	6.82467e-32
BST2	ENSG00000130303	5.66984	7.15935e-05
EGR1	ENSG00000120738	1.04828	8.62121e-11
EIF2AK2	ENSG00000055332	1.31701	6.16719e-16
GBP2	ENSG00000162645	-0.0751005	0.879407
HLA-A	ENSG00000206503	0.143258	0.505813
HLA-B	ENSG00000234745	0.452163	0.00119394
HLA-C	ENSG00000204525	0.482019	0.000827372
HLA-E	ENSG00000204592	0.340847	0.0407221
HLA-F	ENSG00000204642	1.31666	4.09241e-09
HLA-G	ENSG00000204632	NA	NA
HLA-H	ENSG00000206341	NA	NA
IFI27	ENSG00000165949	4.74992	2.57577e-10
IFI35	ENSG00000068079	1.70982	5.26166e-15
IFI6	ENSG00000126709	4.02061	4.40854e-148
IFIT1	ENSG00000185745	2.60031	7.30317e-60
IFIT2	ENSG00000119922	1.52157	4.05445e-19
IFIT3	ENSG00000119917	1.85936	1.11217e-67
IFIT5	ENSG00000152778	0.823966	6.44905e-07
IFITM1	ENSG00000185885	2.55687	7.00889e-103
IFITM2	ENSG00000185201	0.628355	4.34363e-09
IFITM3	ENSG00000142089	1.0028	3.29648e-35
IFNA1	ENSG00000197919	NA	NA
IFNA10	ENSG00000186803	NA	NA
IFNA14	ENSG00000228083	NA	NA
IFNA16	ENSG00000147885	NA	NA
IFNA17	ENSG00000234829	NA	NA
IFNA2	ENSG00000188379	NA	NA
IFNA21	ENSG00000137080	NA	NA
IFNA4	ENSG00000236637	NA	NA
IFNA5	ENSG00000147873	NA	NA
IFNA6	ENSG00000120235	NA	NA
IFNA7	ENSG00000214042	NA	NA
IFNA8	ENSG00000120242	NA	NA
IFNAR1	ENSG00000142166	0.0523393	0.856191
IFNAR2	ENSG00000159110	0.299801	0.716903
IFNB1	ENSG00000171855	NA	NA
IP6K2	ENSG00000068745	-0.0181324	0.960647
IRF1	ENSG00000125347	0.748908	0.000278716
IRF2	ENSG00000168310	0.955028	0.0140946
IRF3	ENSG00000126456	0.274727	0.374026
IRF4	ENSG00000137265	NA	NA
IRF5	ENSG00000128604	NA	NA
IRF6	ENSG00000117595	-2.76874	0.0297097
IRF7	ENSG00000185507	2.73063	5.25441e-14
IRF8	ENSG00000140968	NA	NA
IRF9	ENSG00000213928	1.27313	8.48489e-22
ISG15	ENSG00000187608	2.69198	9.16304e-66
ISG20	ENSG00000172183	3.3093	0.00206103
JAK1	ENSG00000162434	-0.213719	0.0911655
KPNA1	ENSG00000114030	0.345556	0.0285089
MX1	ENSG00000157601	8.13396	6.95012e-86
MX2	ENSG00000183486	3.0393	1.33596e-34
OAS1	ENSG00000089127	7.42559	2.83651e-19
OAS2	ENSG00000111335	5.76748	2.35878e-63
OAS3	ENSG00000111331	2.29631	3.8902e-35
OASL	ENSG00000135114	9.01909	7.13006e-18
PSMB8	ENSG00000204264	0.585273	0.000630021
PTPN1	ENSG00000196396	0.184448	0.313776
PTPN11	ENSG00000179295	0.0708058	0.61272
PTPN6	ENSG00000111679	NA	NA
RNASEL	ENSG00000135828	-0.345414	0.56771
RPS27A	ENSG00000143947	0.383457	0.433645
RSAD2	ENSG00000134321	8.86148	8.07754e-14
SAMHD1	ENSG00000101347	1.20417	5.75519e-10
SOCS1	ENSG00000185338	0.28097	0.730687
SOCS3	ENSG00000184557	0.809571	1.16829e-05
STAT1	ENSG00000115415	1.26464	8.08987e-74
STAT2	ENSG00000170581	0.473758	0.000910941
TYK2	ENSG00000105397	0.0193258	0.955287
UBA52	ENSG00000221983	0.102318	0.260437
UBB	ENSG00000170315	-0.0436177	0.861429
UBC	ENSG00000150991	0.026357	0.94534
USP18	ENSG00000184979	4.68221	3.76757e-27
XAF1	ENSG00000132530	2.86549	1.32411e-32

## Sheet: S6
Table S6: Differentially expressed Ct genes in ECS cells at 24hpi relative to 1hpi (LFC≥2, FDR≤0.05)
symbol	gene	E/Bour_protein_identifier	gene_description	D/UW-3/Cx(other-strains-WP)_gene_identifier	D/UW-3/Cx(other-strains-WP)_protein_identifier	24HPI-1HPI_log2FC	adj_Pval
BOUR_RS00010	CT_001	WP_014541211.1	DUF378 domain-containing protein	CT_001	NP_219503.1	5.57691	1.51436e-19
BOUR_RS00020	gatA	WP_009872304.1	Asp-tRNA(Asn)/Glu-tRNA(Gln) amidotransferase subunit GatA	gatA	NP_219505.1	2.6818	9.46169e-11
BOUR_RS00025	gatB	WP_009872305.1	Asp-tRNA(Asn)/Glu-tRNA(Gln) amidotransferase subunit GatB	gatB	NP_219506.1	2.46124	5.39564e-12
BOUR_RS00030	CT_005	WP_014541212.1	IncV family inclusion membrane protein	CT_005	NP_219507.1	-2.05512	8.97483e-34
BOUR_RS00060	CT_011	WP_009873007.1	hypothetical protein	CT_011	NP_219513.1	4.35832	6.02154e-12
BOUR_RS00065	cdaA	WP_009872312.1	diadenylate cyclase CdaA	ybbP	NP_219514.1	4.0403	2.91721e-11
BOUR_RS00070	cydA	WP_009872313.1	cytochrome ubiquinol oxidase subunit I	cydA	NP_219515.1	2.91233	8.58816e-15
BOUR_RS00075	cydB	WP_009872314.1	cytochrome d ubiquinol oxidase subunit II	cydB	NP_219516.1	2.81003	7.406e-08
BOUR_RS00080	phoH	WP_009872315.1	PhoH family protein	phoH	NP_219517.1	4.19495	2.97217e-11
BOUR_RS00095	CT_018	WP_009872318.1	hypothetical protein	CT_018	NP_219520.1	-3.43515	5.94675e-37
BOUR_RS00105	lepB	WP_080018553.1	signal peptidase I	lepB	NP_219522.1	2.87866	3.40519e-06
BOUR_RS00115	rl31	WP_009871369.1	type B 50S ribosomal protein L31	rl31	NP_219524.1	2.50254	0.000154523
BOUR_RS00120	prfA	WP_009872322.1	peptide chain release factor 1	prfA	NP_219525.1	2.08276	3.05933e-10
BOUR_RS00125	prmC	WP_009873011.1	peptide chain release factor N(5)-glutamine methyltransferase	CT_024	NP_219526.1	3.45907	2.21446e-08
BOUR_RS00170	recD_1	WP_009873017.1	ATP-dependent RecD-like DNA helicase	recD_1	NP_219535.1	2.18153	0.000209541
BOUR_RS00180	CT_035	WP_009872333.1	BPL-N domain-containing protein	CT_035	NP_219537.1	-2.25818	1.73281e-29
BOUR_RS00185	CT_036	WP_009872334.1	hypothetical protein	CT_036	NP_219538.1	-2.32089	1.49747e-11
BOUR_RS00205	dcd	WP_009873019.1	dCTP deaminase	dcd	NP_219541.1	2.75999	7.43945e-06
BOUR_RS00215	ruvB	WP_009872338.1	Holliday junction branch migration DNA helicase RuvB	ruvB	NP_219543.1	4.08182	5.17084e-11
BOUR_RS00225	glgX	WP_009872340.1	glycogen-debranching protein	glgX	NP_219545.1	2.35039	4.68834e-05
BOUR_RS00230	CT_043	WP_009871391.1	type III secretion chaperone Slc1	CT_043	NP_219546.1	3.99107	1.85279e-14
BOUR_RS00235	ssb	WP_009872341.1	single-stranded DNA-binding protein	ssb	NP_219547.1	2.94254	2.17578e-06
BOUR_RS00240	pepA	WP_014541215.1	leucyl aminopeptidase	pepA	NP_219548.1	4.7478	1.18009e-14
BOUR_RS00260	CT_049	WP_014541217.1	hypothetical protein	CT_049	NP_219552.1	3.00734	5.063e-11
BOUR_RS00265		WP_015430203.1	hypothetical protein		WP_015506501.1	2.0044	0.000167389
BOUR_RS00285	sucA	WP_014541220.1	2-oxoglutarate dehydrogenase E1 component	sucA	NP_219557.1	3.15307	1.45551e-06
BOUR_RS00290	sucB	WP_009872351.1	dihydrolipoyllysine-residue succinyltransferase	sucB_1	NP_219558.1	4.02169	7.24109e-10
BOUR_RS00320	CT_060	WP_009873028.1	EscV/YscV/HrcV family type III secretion system export apparatus protein	CT_060	NP_219563.1	2.7459	1.83964e-05
BOUR_RS00325	CT_061	WP_009871409.1	FliA/WhiG family RNA polymerase sigma factor	CT_061	NP_219564.1	2.49824	5.61621e-05
BOUR_RS00330	tyrS	WP_009873530.1	tyrosine--tRNA ligase	tyrS	NP_219565.1	3.34964	2.15453e-10
BOUR_RS00335	gnd	WP_009873031.1	decarboxylating NADP(+)-dependent phosphogluconate dehydrogenase	gnd	NP_219566.1	3.60631	2.93049e-09
BOUR_RS00345	npt1	WP_014541221.1	NTP/NDP exchange transporter Npt1	CT_065	NP_219568.1	-2.04746	3.44878e-97
BOUR_RS00355	ytgA	WP_014541223.1	zinc ABC transporter substrate-binding protein	ytgA	NP_219570.1	2.52991	4.42769e-16
BOUR_RS00360	ytgB_1	WP_014541224.1	metal ABC transporter ATP-binding protein	ytgB_1	NP_219571.1	3.06663	3.19826e-09
BOUR_RS00375	dxr	WP_009873037.1	1-deoxy-D-xylulose-5-phosphate reductoisomerase	yaeM	NP_219574.1	4.1952	8.59381e-12
BOUR_RS00385	CT_073	WP_009873039.1	outer membrane protein	CT_073	NP_219576.1	2.57399	2.32551e-07
BOUR_RS00395	dnaN	WP_009871424.1	DNA polymerase III subunit beta		WP_010895312.1	4.46306	1.149e-12
BOUR_RS00440	CT_084	WP_014541226.1	phosphatidylserine/phosphatidylglycerophosphate/cardiolipin synthase family protein	CT_084	NP_219587.1	2.26337	0.000205957
BOUR_RS00465	copN	WP_014541228.1	SctW family type III secretion system gatekeeper subunit CopN	lcrE	NP_219592.1	3.21236	4.4709e-09
BOUR_RS00470	cdsV	WP_014541229.1	SctV family type III secretion system export apparatus subunit CdsV	lcrD	NP_219593.1	3.71985	1.60924e-22
BOUR_RS00475	cdsU	WP_009871439.1	SctU family type III secretion system export apparatus subunit CdsU	CT_091	NP_219594.1	3.62068	4.32122e-09
BOUR_RS00480	ychF	WP_009872268.1	redox-regulated ATPase YchF	ychF	NP_219595.1	2.7326	1.11731e-05
BOUR_RS00515	trxB	WP_032139854.1	thioredoxin-disulfide reductase		WP_013984896.1	2.51336	3.47426e-07
BOUR_RS00535	CT_103	WP_015430205.1	HAD family hydrolase	CT_103	NP_219606.1	2.7193	1.07397e-05
BOUR_RS00540	fabI	WP_009873559.1	enoyl-[acyl-carrier-protein] reductase	fabI	NP_219607.1	2.83408	9.28455e-07
BOUR_RS00560	CT_108	WP_009872380.1	Nif3-like dinuclear metal center hexameric protein	CT_108	NP_219611.1	3.39917	5.3038e-08
BOUR_RS00580	pepF	WP_009872383.1	oligoendopeptidase F	pepF	NP_219615.1	2.33458	6.83224e-10
BOUR_RS00585	clpB	WP_009871460.1	AAA family ATPase	clpB	NP_219616.1	6.19371	4.72868e-24
BOUR_RS00590	CT_114	WP_015430206.1	transglutaminase family protein	CT_114	NP_219617.1	4.29793	3.85285e-12
BOUR_RS00595	incD	WP_015430207.1	inclusion membrane protein IncD	incD	NP_219618.1	-2.41302	9.40691e-23
BOUR_RS00600	incE	WP_015430208.1	inclusion membrane protein IncE	incE	NP_219619.1	-3.13061	3.55216e-71
BOUR_RS00625	rpe	WP_020966602.1	ribulose-phosphate 3-epimerase	araD	NP_219624.1	3.94985	8.4694e-10
BOUR_RS00630	efp_1	WP_009872392.1	elongation factor P	efp_1	NP_219625.1	2.45355	8.48223e-05
BOUR_RS00640	accC	WP_009872394.1	acetyl-CoA carboxylase biotin carboxylase subunit	accC	NP_219627.1	2.18464	8.5622e-12
BOUR_RS00655	CT_127	WP_009872397.1	C40 family peptidase	CT_127	NP_219630.1	1.95592	0.00205058
BOUR_RS00675	CT_131	WP_009871478.1	hypothetical protein	CT_131	NP_219634.1	2.85705	1.06171e-05
BOUR_RS00685	CT_133	WP_009871480.1	class I SAM-dependent methyltransferase	CT_133	NP_219636.1	-3.35345	7.31711e-33
BOUR_RS00690	CT_134	WP_009871481.1	hypothetical protein	CT_134	NP_219637.1	-2.08104	6.15864e-07
BOUR_RS00695	CT_135	WP_009873048.1	hypothetical protein	CT_135	NP_219638.1	-2.52722	2.82607e-47
BOUR_RS00700	CT_136	WP_009873049.1	alpha/beta hydrolase	CT_136	NP_219639.1	2.40997	1.45465e-08
BOUR_RS00705	ywlC	WP_009871483.1	L-threonylcarbamoyladenylate synthase	ywlC	NP_219640.1	2.55949	5.61621e-05
BOUR_RS00710	CT_138	WP_009871484.1	dipeptidase	CT_138	NP_219641.1	3.45738	2.38194e-08
BOUR_RS00725	secA_1		SEC-C metal-binding domain-containing protein	secA_1	NP_219644.1	2.9742	1.92652e-06
BOUR_RS00755	CT_145	WP_012728057.1	SUMF1/EgtB/PvdO family nonheme iron enzyme	CT_145	NP_219648.1	3.75305	3.20082e-14
BOUR_RS00760	ligA	WP_009871492.1	NAD-dependent DNA ligase LigA	dnlJ	NP_219649.1	2.39415	1.03755e-07
BOUR_RS00765	CT_147	WP_015430209.1	hypothetical protein	CT_147	NP_219650.1	-2.73048	3.98934e-157
BOUR_RS00775	CT_149	WP_015430210.1	alpha/beta hydrolase	CT_149	NP_219652.1	-2.36913	1.52502e-15
BOUR_RS00780	rpmG	WP_009871496.1	50S ribosomal protein L33		WP_010230425.1	-3.1225	0.000163359
BOUR_RS00785	CT_151	WP_009872415.1	FtsX-like permease family protein	CT_151	NP_219654.1	2.03185	3.96662e-08
BOUR_RS00795	CT_153	WP_015430211.1	MAC/perforin domain-containing protein	CT_153	NP_219656.1	3.46905	7.51409e-09
BOUR_RS00800	CT_154	WP_014736612.1	phospholipase D-like domain-containing protein	CT_154	NP_219657.1	-3.22354	2.59734e-05
BOUR_RS00805	CT_155	WP_009873051.1	phosphatidylserine/phosphatidylglycerophosphate/cardiolipin synthase family protein	CT_155	NP_219658.1	-2.278	0.000595983
BOUR_RS00810	CT_157	WP_009873052.1	phospholipase D-like domain-containing protein	CT_157	NP_219660.1	-4.04333	1.13575e-09
BOUR_RS00815		WP_015506022.1	phospholipase D-like domain-containing protein		WP_015506022.1	-3.77012	0.0379508
BOUR_RS00820	CT_159	WP_015506225.1	hypothetical protein	CT_159	NP_219662.1	-2.57636	0.000355227
BOUR_RS00860	CT_166		TcdA/TcdB catalytic glycosyltransferase domain-containing protein	CT_166	NP_219669.1	2.23874	0.000584996
BOUR_RS00865		WP_009873059.1	DUF3491 domain-containing protein			2.76128	1.06247e-05
BOUR_RS00920	dsbG	WP_009872433.1	DsbA family protein	dsbG	NP_219681.1	3.70031	2.201e-09
BOUR_RS00925	CT_178	WP_009872434.1	membrane protein	CT_178	NP_219682.1	2.14819	0.000771355
BOUR_RS00935	tauB	WP_009872436.1	ABC transporter ATP-binding protein	tauB	NP_219684.1	2.14343	2.82626e-07
BOUR_RS00950	CT_181	WP_009872437.1	hypothetical protein	CT_181	NP_219685.1	2.48288	3.41455e-05
BOUR_RS00975	pgl	WP_009872442.1	6-phosphogluconolactonase	devB	NP_219690.1	2.2783	4.68834e-05
BOUR_RS00980	dnaX_1	WP_009872443.1	DNA polymerase III subunit delta'	dnaX_1	NP_219691.1	2.81313	7.14331e-06
BOUR_RS00985	tmk	WP_009872444.1	dTMP kinase	tdk	NP_219692.1	3.09976	5.82936e-07
BOUR_RS00990	gyrA	WP_009872445.1	DNA topoisomerase (ATP-hydrolyzing) subunit A	gyrA_1	NP_219693.1	4.6839	2.93123e-21
BOUR_RS00995	gyrB	WP_009872446.1	DNA topoisomerase (ATP-hydrolyzing) subunit B	gyrB_1	NP_219694.1	4.07953	3.86476e-16
BOUR_RS01015	mgtE	WP_009872450.1	magnesium transporter	mgtE	NP_219698.1	2.74728	6.44684e-07
BOUR_RS01025	CT_196	WP_009871542.1	hypothetical protein	CT_196	NP_219700.1	-4.03786	6.96258e-07
BOUR_RS01050	oppD	WP_009871547.1	ABC transporter ATP-binding protein	oppD	NP_219705.1	2.58088	3.94115e-05
BOUR_RS01060	CT_203	WP_010725120.1	DUF1186 family protein	CT_203	NP_219707.1	3.27384	1.57971e-07
BOUR_RS01065	ybhI	WP_009873068.1	anion permease	ybhI	NP_219708.1	3.313	1.54212e-07
BOUR_RS01070	pfkA_1	WP_010725121.1	diphosphate--fructose-6-phosphate 1-phosphotransferase	pfkA_1	NP_219709.1	3.5642	7.0274e-09
BOUR_RS01075	CT_206	WP_010725122.1	alpha/beta hydrolase	CT_206	NP_219710.1	2.94038	2.03553e-06
BOUR_RS01080	pfkA_2	WP_014541241.1	diphosphate--fructose-6-phosphate 1-phosphotransferase	pfkA_2	NP_219711.1	2.32082	0.000162972
BOUR_RS01100	leuS	WP_009871555.1	leucine--tRNA ligase	leuS	NP_219713.1	2.23263	3.40916e-12
BOUR_RS01105	hemL	WP_009871556.1	glutamate-1-semialdehyde 2,1-aminomutase	hemL	NP_219714.1	4.5394	2.56509e-13
BOUR_RS01120	rpiA	WP_009873074.1	ribose-5-phosphate isomerase RpiA	rpiA	NP_219717.1	2.58463	3.12109e-05
BOUR_RS01145	surE	WP_009871564.1	5'/3'-nucleotidase SurE	surE	NP_219722.1	2.26113	6.64125e-07
BOUR_RS01165	tRNA-Asp		tRNA-Asp			-4.02062	0.00365717
BOUR_RS01170	tRNA-Val		tRNA-Val			-4.47628	8.25851e-05
BOUR_RS01185	CT_223	WP_010725128.1	IncA family protein	CT_223	NP_219728.1	3.09985	8.81451e-07
BOUR_RS01195	CT_225	WP_009871572.1	hypothetical protein	CT_225	NP_219730.1	2.28994	0.00123139
BOUR_RS01205	CT_227	WP_009871574.1	hypothetical protein	CT_227	NP_219732.1	-2.26083	5.44563e-06
BOUR_RS01210	CT_228	WP_009873080.1	IncA family protein	CT_228	NP_219733.1	-2.55268	1.20743e-21
BOUR_RS01215	CT_229	WP_009873081.1	hypothetical protein	CT_229	NP_219734.1	-5.64761	0
BOUR_RS01230	incB	WP_009871579.1	inclusion membrane protein IncB	incB	NP_219737.1	-3.59123	5.38383e-11
BOUR_RS01235	incC	WP_009871580.1	inclusion membrane protein C	incC	NP_219738.1	-3.8317	4.42769e-16
BOUR_RS01255	fabG	WP_009872488.1	3-oxoacyl-ACP reductase FabG	fabG	NP_219742.1	3.69623	1.44328e-09
BOUR_RS01260	fabD	WP_009873082.1	ACP S-malonyltransferase	fabD	NP_219743.1	4.49897	2.32093e-13
BOUR_RS01265	fabH	WP_009872490.1	ketoacyl-ACP synthase III	fabH	NP_219744.1	4.42025	1.14938e-14
BOUR_RS01275	bamA	WP_009872493.1	outer membrane protein assembly factor BamA	yaeT	NP_219746.1	2.37992	1.0877e-18
BOUR_RS01280	CT_242	WP_009872494.1	OmpH family outer membrane protein	CT_242	NP_219747.1	3.67625	2.99807e-09
BOUR_RS01285	lpxD	WP_009871590.1	UDP-3-O-(3-hydroxymyristoyl)glucosamine N-acyltransferase	lpxD	NP_219748.1	3.18615	1.24251e-13
BOUR_RS01295	pdhA	WP_009872496.1	pyruvate dehydrogenase (acetyl-transferring) E1 component subunit alpha	pdhA	NP_219750.1	2.8448	8.41148e-06
BOUR_RS01300	pdhB	WP_009872497.1	pyruvate dehydrogenase complex E1 component subunit beta	pdhB	NP_219751.1	2.34006	0.000238232
BOUR_RS01310	glgP	WP_014541244.1	glycogen/starch/alpha-glucan phosphorylase	glgP	NP_219753.1	3.93408	5.08383e-14
BOUR_RS01315	CT_249	WP_009872500.1	hypothetical protein	CT_249	NP_219754.1	-4.73451	1.89763e-63
BOUR_RS01325	yidC	WP_009873000.1	membrane protein insertase YidC	CT_251	NP_219756.1	5.18688	4.06124e-18
BOUR_RS01330	lgt	WP_009872503.1	prolipoprotein diacylglyceryl transferase	lgt	NP_219757.1	3.10103	6.12469e-07
BOUR_RS01335	CT_253	WP_009871600.1	lipoprotein	CT_253	NP_219758.1	4.12532	6.08902e-11
BOUR_RS01340	CT_254	WP_009872504.1	CPBP family intramembrane metalloprotease	CT_254	NP_219759.1	3.21777	2.54449e-07
BOUR_RS01345	CT_255	WP_009872505.1	MazG nucleotide pyrophosphohydrolase domain-containing protein	CT_255	NP_219760.1	2.00576	0.0016677
BOUR_RS01350	CT_256	WP_009872506.1	hemolysin family protein	CT_256	NP_219761.1	3.50363	2.26133e-08
BOUR_RS01355	CT_257	WP_009872507.1	hemolysin family protein	CT_257	NP_219762.1	3.24154	2.04396e-07
BOUR_RS01360	yhfO	WP_009872508.1	cysteine desulfurase family protein	yhfO	NP_219763.1	3.60787	7.89883e-09
BOUR_RS01370	CT_260	WP_009871607.1	YbjN domain-containing protein	CT_260	NP_219765.1	3.40963	9.85928e-08
BOUR_RS01375	dnaQ_1	WP_009871608.1	DUF3820 family protein	dnaQ_1	NP_219766.1	3.13152	4.60644e-07
BOUR_RS01380	CT_262	WP_009872511.1	menaquinone biosynthesis family protein	CT_262	NP_219767.1	2.14992	0.000635536
BOUR_RS01400	CT_266	WP_009872515.1	hypothetical protein	CT_266	NP_219771.1	3.84745	3.08951e-15
BOUR_RS01405	ihfA	WP_009871614.1	HU family DNA-binding protein	ihfA	NP_219772.1	3.71921	2.05437e-09
BOUR_RS01410	amiA	WP_009871615.1	N-acetylmuramoyl-L-alanine amidase	amiA	NP_219773.1	5.26043	7.1164e-18
BOUR_RS01415	murE	WP_009872516.1	UDP-N-acetylmuramoyl-L-alanyl-D-glutamate--2,6-diaminopimelate ligase	murE	NP_219774.1	6.1863	2.92191e-23
BOUR_RS01420	pbp3	WP_009872517.1	penicillin-binding protein 2	pbp3	NP_219775.1	3.23522	1.47634e-07
BOUR_RS01425	CT_271	WP_009871618.1	hypothetical protein	CT_271	NP_219776.1	-2.84127	0.0037007
BOUR_RS01445	dnaA	WP_009871622.1	chromosomal replication initiator protein DnaA	dnaA_2	NP_219780.1	5.60405	8.29459e-19
BOUR_RS01450	CT_276	WP_009871623.1	polymer-forming cytoskeletal protein	CT_276	NP_219781.1	3.37418	9.25028e-08
BOUR_RS01460	nqr2	WP_009872520.1	Na(+)-transporting NADH-quinone reductase subunit B	nqr2	NP_219783.1	3.24476	2.69125e-14
BOUR_RS01465	nqr3	WP_009872521.1	Na(+)-translocating NADH-quinone reductase subunit C	nqr3	NP_219784.1	3.14499	5.55591e-07
BOUR_RS01470	nqrD	WP_009872522.1	NADH:ubiquinone reductase (Na(+)-transporting) subunit D	nqr4	NP_219785.1	2.67094	4.08877e-05
BOUR_RS01485		WP_009872525.1	hypothetical protein		WP_009872525.1	5.09442	1.96015e-17
BOUR_RS01495	lplA_1	WP_009873086.1	lipoate--protein ligase family protein	lplA_1	NP_219790.1	-2.7634	9.38521e-19
BOUR_RS01500	clpC	WP_009873087.1	ATP-dependent Clp protease ATP-binding subunit	clpC	NP_219791.1	3.10276	2.4127e-26
BOUR_RS01515	CT_289	WP_009872531.1	hypothetical protein	CT_289	NP_219794.1	3.24652	2.24783e-32
BOUR_RS01530	dut	WP_009871640.1	dUTP diphosphatase	dut	NP_219797.1	2.21505	8.69737e-11
BOUR_RS01540	sodM	WP_009872533.1	superoxide dismutase	sodM	NP_219799.1	3.80131	2.60706e-10
BOUR_RS01545	mrsA_1	WP_009872534.1	phospho-sugar mutase	mrsA_1	NP_219800.1	4.14685	2.0081e-19
BOUR_RS01555	rnc	WP_009872536.1	ribonuclease III	rnc	NP_219802.1	2.71015	2.3243e-05
BOUR_RS01575	pknD	WP_014541246.1	serine/threonine-protein kinase PknD	pknD	NP_219806.1	4.63715	7.21946e-14
BOUR_RS01580	valS	WP_014541247.1	valine--tRNA ligase	valS	NP_219807.1	3.77661	1.85279e-14
BOUR_RS01585	CT_303	WP_014541248.1	hypothetical protein	CT_303	NP_219808.1	2.21725	0.000327503
BOUR_RS01595	atpI	WP_009872543.1	V-type ATP synthase subunit I	atpI	NP_219810.1	2.5853	2.48492e-09
BOUR_RS01610		WP_009872546.1	V-type ATP synthase subunit A		WP_010230899.1	2.23976	9.59692e-09
BOUR_RS01615	CT_309	WP_009872547.1	DUF2764 domain-containing protein	CT_309	NP_219814.1	2.46553	0.000188723
BOUR_RS01630	CT_312	WP_009871659.1	hypothetical protein	CT_312	NP_219817.1	4.12742	2.40684e-11
BOUR_RS01635	tal	WP_014541760.1	transaldolase	tal	NP_219818.1	2.66081	1.47391e-20
BOUR_RS01695	infA	WP_009871670.1	translation initiation factor IF-1		WP_010882723.1	2.95633	4.41414e-06
BOUR_RS01745	tpiA	WP_009873107.1	triose-phosphate isomerase	tpiS	NP_219835.1	3.94219	2.8916e-10
BOUR_RS01750	xseA	WP_014541254.1	exodeoxyribonuclease VII large subunit	xseA	NP_219836.1	3.85389	4.88543e-10
BOUR_RS01755		WP_009872566.1	exodeoxyribonuclease VII small subunit		WP_012728107.1	-2.39838	0.00407123
BOUR_RS01780	dnaX	WP_009872571.1	DNA polymerase III subunit gamma/tau	dnaX_2	NP_219841.1	2.96452	1.91867e-06
BOUR_RS01790	ptsP	WP_009872572.1	phosphoenolpyruvate--protein phosphotransferase	ptsI	NP_219843.1	4.38316	4.22137e-12
BOUR_RS01825	rpsU	WP_009871693.1	30S ribosomal protein S21		WP_010882681.1	2.0493	0.0020822
BOUR_RS01865	CT_350	WP_009872584.1	HEAT repeat domain-containing protein	CT_350	NP_219857.1	3.89282	1.69885e-09
BOUR_RS01870	CT_351		Organic solvent tolerance protein OstA	CT_351	NP_219858.1	3.77305	5.83789e-09
BOUR_RS01875	secG	WP_009872586.1	preprotein translocase subunit SecG		WP_010231064.1	3.18627	3.92555e-07
BOUR_RS01890	CT_355	WP_009872589.1	hypothetical protein	CT_355	NP_219863.1	3.3615	4.80441e-36
BOUR_RS01895	yyaL	WP_014541257.1	thioredoxin domain-containing protein	yyaL	NP_219864.1	3.16378	4.99918e-08
BOUR_RS01900	tRNA-Ser		tRNA-Ser			-6.61067	6.85251e-12
BOUR_RS01905	CT_357	WP_014541819.1	hypothetical protein	CT_357	NP_219866.1	-4.1781	5.71135e-09
BOUR_RS01910	CT_358	WP_009872592.1	hypothetical protein	CT_358	NP_219867.1	-2.09004	0.00114518
BOUR_RS01915	CT_359	WP_009872593.1	biotin transporter BioY	CT_359	NP_219868.1	2.90242	3.38761e-14
BOUR_RS01925	CT_360	WP_014541258.1	hypothetical protein	CT_360	NP_219869.1	3.70275	1.92125e-08
BOUR_RS01930	dapA	WP_014541259.1	4-hydroxy-tetrahydrodipicolinate synthase	dapA	NP_219870.1	4.48597	2.49388e-13
BOUR_RS01935	lysC	WP_009872597.1	aspartate kinase	lysC	NP_219871.1	3.69077	3.95147e-13
BOUR_RS01940	asd	WP_009872598.1	aspartate-semialdehyde dehydrogenase	asd	NP_219872.1	3.89691	9.76697e-10
BOUR_RS01985	CT_372	WP_009872606.1	carbohydrate porin	CT_372	NP_219881.1	4.81667	4.45021e-15
BOUR_RS01990	CT_373	WP_014541263.1	pyruvoyl-dependent arginine decarboxylase	CT_373	NP_219882.1	3.43467	6.15105e-08
BOUR_RS02010	ltuA	WP_009873768.1	late transcription unit protein LtuA	ltuA	NP_219886.1	-2.27978	0.00162274
BOUR_RS02015	pgi	WP_014541267.1	glucose-6-phosphate isomerase	pgi	NP_219887.1	2.986	1.82221e-12
BOUR_RS02020	hflX	WP_014541268.1	GTPase HflX	hflX	NP_219888.1	4.59904	8.52303e-14
BOUR_RS02025		WP_014541269.1	MBL fold metallo-hydrolase		WP_014541269.1	3.02046	9.75828e-07
BOUR_RS02030	artJ	WP_014541270.1	arginine ABC transporter substrate-binding protein ArtJ	artJ	NP_219890.1	3.46661	5.18589e-13
BOUR_RS02065	CT_387	WP_014541272.1	LOG family protein	CT_387	NP_219897.1	2.44626	4.16094e-07
BOUR_RS02075	CT_389	WP_014541273.1	DUF1207 domain-containing protein	CT_389	NP_219899.1	3.16817	3.76407e-07
BOUR_RS02080	aspC	WP_014541274.1	LL-diaminopimelate aminotransferase	aspC	NP_219900.1	3.91803	3.24796e-10
BOUR_RS02115	vacB	WP_009872627.1	ribonuclease R	vacB	NP_219907.1	2.34189	1.80266e-15
BOUR_RS02125	yrbH	WP_009872629.1	KpsF/GutQ family sugar-phosphate isomerase	yrbH	NP_219909.1	3.88279	4.01015e-10
BOUR_RS02130	sucB_2	WP_009872630.1	dihydrolipoamide acetyltransferase family protein	sucB_2	NP_219910.1	4.29059	3.76892e-12
BOUR_RS02145	yjfH	WP_009872633.1	RNA methyltransferase	yjfH	NP_219913.1	3.80381	2.42839e-09
BOUR_RS02150	CT_404	WP_009872634.1	class I SAM-dependent rRNA methyltransferase	CT_404	NP_219914.1	3.37837	3.30525e-09
BOUR_RS02155	ribC	WP_009871757.1	riboflavin synthase	ribC	NP_219915.1	3.70221	3.82171e-11
BOUR_RS02160	nrdR	WP_009871758.1	transcriptional regulator NrdR	nrdR	NP_219916.1	2.18147	0.000720309
BOUR_RS02165	dksA	WP_009871759.1	TraR/DksA family transcriptional regulator	dksA	NP_219917.1	2.35848	0.000259057
BOUR_RS02185	lpxB	WP_009872638.1	lipid-A-disaccharide synthase	lpxB	NP_219921.1	3.32259	7.406e-08
BOUR_RS02190	pmpA	WP_009872639.1	Pmp family polymorphic membrane protein autotransporter adhesin	pmpA	NP_219922.1	2.48378	0.000102655
BOUR_RS02195	pmpB	WP_009872640.1	polymorphic outer membrane protein middle domain-containing protein	pmpB	NP_219923.1	4.7355	9.23682e-44
BOUR_RS02200	pmpC	WP_009872641.1	polymorphic outer membrane protein middle domain-containing protein	pmpC	NP_219924.1	5.57028	6.90402e-22
BOUR_RS02205	tRNA-Ser		tRNA-Ser			-5.16516	0.00295263
BOUR_RS02220	CT_417	WP_009872642.1	metal ABC transporter permease	CT_417	NP_219927.1	-2.67049	2.0081e-19
BOUR_RS02240	tRNA-Phe		tRNA-Phe			-3.9853	0.00205806
BOUR_RS02245		WP_015505967.1	DUF502 domain-containing protein		WP_015505967.1	2.72906	2.41446e-06
BOUR_RS02265	CT_423	WP_009872647.1	hemolysin family protein	CT_423	NP_219935.1	4.69626	5.49678e-14
BOUR_RS02270	rsbV_1	WP_009871778.1	anti-sigma factor antagonist	rsbV_1	NP_219936.1	2.05837	0.00115183
BOUR_RS02275	CT_425	WP_009872648.1	DUF3604 domain-containing protein	CT_425	NP_219937.1	3.93198	1.33806e-10
BOUR_RS02280	CT_426	WP_009872649.1	CofH family radical SAM protein	CT_426	NP_219938.1	2.31956	0.000224316
BOUR_RS02295	CT_429	WP_009873128.1	UPF0158 family protein	CT_429	NP_219941.1	4.29709	2.48807e-19
BOUR_RS02300	dapF	WP_009873129.1	bifunctional diaminopimelate epimerase/glutamate racemase	dapF	NP_219942.1	5.67723	6.78839e-20
BOUR_RS02305	clpP_1	WP_009873130.1	ATP-dependent Clp protease proteolytic subunit	clpP_1	NP_219943.1	5.27965	1.20408e-17
BOUR_RS02310	glyA	WP_009873131.1	glycine hydroxymethyltransferase	glyA	NP_219944.1	2.4788	3.31298e-14
BOUR_RS02350	CT_440	WP_009872656.1	hypothetical protein	CT_440	NP_219952.1	-3.68072	8.09135e-06
BOUR_RS02385	CT_446	WP_009872663.1	helix-turn-helix domain-containing protein	CT_446	NP_219959.1	-2.57833	8.89003e-53
BOUR_RS02390	recJ	WP_009873137.1	single-stranded-DNA-specific exonuclease RecJ	recJ	NP_219960.1	6.08916	2.51507e-22
BOUR_RS02395	secD	WP_009873139.1	protein translocase subunit SecD	secD/secF	NP_219961.1	4.99768	1.22423e-30
BOUR_RS02410	CT_450	WP_009871807.1	isoprenyl transferase	CT_450	NP_219963.1	3.2881	1.00871e-07
BOUR_RS02415	cdsA	WP_009873140.1	phosphatidate cytidylyltransferase	cdsA	NP_219964.1	3.52811	1.05047e-08
BOUR_RS02420	cmk	WP_009872669.1	(d)CMP kinase	cmk	NP_219965.1	2.46055	0.000133889
BOUR_RS02425	plsC	WP_009872670.1	lysophospholipid acyltransferase family protein	plsC	NP_219966.1	3.60951	7.36398e-09
BOUR_RS02430	argS	WP_009872671.1	arginine--tRNA ligase	argS	NP_219967.1	3.2949	1.02557e-07
BOUR_RS02435	murA	WP_009872672.1	UDP-N-acetylglucosamine 1-carboxyvinyltransferase	murA	NP_219968.1	4.05166	1.31761e-13
BOUR_RS02440	tarP	WP_015506539.1	type III secretion system actin-recruiting effector Tarp	tarP	NP_219969.1	1.98867	4.93423e-09
BOUR_RS02445	CT_457	WP_009872674.1	YebC/PmpR family DNA-binding transcriptional regulator	CT_457	NP_219970.1	2.93694	1.02557e-07
BOUR_RS02455	prfB	WP_100059501.1	peptide chain release factor 2	prfB	NP_219972.1	3.3091	1.14224e-06
BOUR_RS02460	CT_460	WP_009872676.1	SWIB/MDM2 domain-containing protein	CT_460	NP_219973.1	2.14797	6.69542e-06
BOUR_RS02465	lpxG	WP_009872677.1	UDP-2,3-diacylglucosamine diphosphatase LpxG	CT_461	NP_219974.1	5.04622	8.45191e-16
BOUR_RS02470	ispD	WP_009871820.1	2-C-methyl-D-erythritol 4-phosphate cytidylyltransferase	CT_462	NP_219975.1	2.59987	5.88811e-05
BOUR_RS02475	truA	WP_009873144.1	tRNA pseudouridine(38-40) synthase TruA	truA	NP_219976.1	2.82807	6.78321e-06
BOUR_RS02480	CT_464	WP_009872679.1	HAD family phosphatase	CT_464	NP_219977.1	3.0826	1.02669e-06
BOUR_RS02500	atoS	WP_009872682.1	histidine kinase dimerization/phospho-acceptor domain-containing protein	atoS	NP_219980.1	3.77457	9.38682e-10
BOUR_RS02505	atoC	WP_009872683.1	sigma-54 dependent transcriptional regulator	atoC	NP_219981.1	2.10365	0.000823434
BOUR_RS02525	CT_471	WP_009872685.1	hypothetical protein	CT_471	NP_219984.1	2.67576	2.13583e-05
BOUR_RS02540	CT_472	WP_009872687.1	RMD1 family protein	CT_472	NP_219985.1	2.34027	0.000237204
BOUR_RS02545	yidD	WP_226986233.1	membrane protein insertion efficiency factor YidD	CT_473	NP_219986.1	-2.49275	0.00362786
BOUR_RS02555	pheT	WP_015506540.1	phenylalanine--tRNA ligase subunit beta	pheT	NP_219988.1	2.40786	1.11843e-09
BOUR_RS02560	CT_476	WP_009871835.1	toxin-antitoxin system YwqK family antitoxin	CT_476	NP_219989.1	3.74095	2.75583e-10
BOUR_RS02565	ada	WP_009872690.1	methylated-DNA--[protein]-cysteine S-methyltransferase	ada	NP_219990.1	-2.43132	3.82843e-07
BOUR_RS02570	oppC_2	WP_009873145.1	ABC transporter permease	oppC_2	NP_219991.1	2.20604	2.1562e-08
BOUR_RS02595	CT_482	WP_009872695.1	hypothetical protein	CT_482	NP_219996.1	3.81369	5.82336e-10
BOUR_RS02600	CT_483	WP_009871845.1	hypothetical protein	CT_483	NP_219997.1	-2.44099	0.000123401
BOUR_RS02605	CT_484	WP_009871846.1	hypothetical protein	CT_484	NP_219998.1	2.64215	2.12475e-05
BOUR_RS02610	hemH	WP_009873147.1	ferrochelatase	hemZ	NP_219999.1	3.44465	2.52475e-08
BOUR_RS02615	fliY	WP_009871848.1	transporter substrate-binding domain-containing protein	fliY	NP_220000.1	4.5169	1.16898e-12
BOUR_RS02625	CT_488	WP_009871850.1	metallophosphoesterase	CT_488	NP_220002.1	2.41528	0.000206762
BOUR_RS02630	glgC	WP_009871851.1	glucose-1-phosphate adenylyltransferase	glgC	NP_220003.1	2.49378	1.80115e-05
BOUR_RS02640	rho	WP_009872700.1	transcription termination factor Rho	rho	NP_220005.1	2.40874	4.60346e-15
BOUR_RS02650	polA	WP_009872701.1	DNA polymerase I	polA	NP_220007.1	2.5773	1.19746e-14
BOUR_RS02655	sohB	WP_009872702.1	S49 family peptidase	sohB	NP_220008.1	2.61269	5.17296e-08
BOUR_RS02670	tRNA-Ser		tRNA-Ser			-5.0906	0.000379952
BOUR_RS02680	dnaB	WP_009872705.1	replicative DNA helicase	dnaB	NP_220012.1	2.85657	4.84884e-08
BOUR_RS02695	ndk	WP_009871864.1	nucleoside-diphosphate kinase	ndk	NP_220015.1	2.25162	2.29622e-10
BOUR_RS02700	ruvA	WP_009872707.1	Holliday junction branch migration protein RuvA	ruvA	NP_220016.1	2.08302	0.00126696
BOUR_RS02710	CT_503	WP_009872708.1	hypothetical protein	CT_503	NP_220018.1	2.86584	5.78866e-08
BOUR_RS02715	tRNA-Leu		tRNA-Leu			-5.18385	0.00168937
BOUR_RS02725	gap	WP_009872710.1	type I glyceraldehyde-3-phosphate dehydrogenase	gapA	NP_220020.1	2.86358	9.07403e-15
BOUR_RS02845	CT_529	WP_009872728.1	hypothetical protein	CT_529	NP_220044.1	-3.32342	1.52806e-171
BOUR_RS02850	fmt	WP_009872729.1	methionyl-tRNA formyltransferase	fmt	NP_220045.1	4.18408	2.6672e-11
BOUR_RS02855	lpxA	WP_009872730.1	acyl-ACP--UDP-N-acetylglucosamine O-acyltransferase	lpxA	NP_220046.1	3.1692	1.10748e-12
BOUR_RS02860	fabZ	WP_009871896.1	3-hydroxyacyl-ACP dehydratase FabZ	fabZ	NP_220047.1	2.56795	5.51531e-05
BOUR_RS02865	lpxC	WP_009872731.1	UDP-3-O-acyl-N-acetylglucosamine deacetylase	lpxC	NP_220048.1	3.5839	1.93621e-21
BOUR_RS02870	lnt	WP_014541282.1	apolipoprotein N-acyltransferase	cutE	NP_220049.1	3.45752	2.7281e-08
BOUR_RS02880	dnaQ_2	WP_009871900.1	DUF3820 family protein	dnaQ_2	NP_220051.1	4.32094	5.17084e-11
BOUR_RS02900	trxA	WP_009872735.1	thioredoxin	trxA	NP_220054.1	3.42433	2.11218e-07
BOUR_RS02910	mip	WP_009871905.1	FKBP-type peptidyl-prolyl cis-trans isomerase	mip	NP_220056.1	3.90735	4.12002e-11
BOUR_RS02930	uhpC	WP_009871908.1	MFS transporter	uhpC	NP_220059.1	3.83787	2.51507e-22
BOUR_RS02960	CT_550	WP_009872744.1	hypothetical protein	CT_550	NP_220065.1	2.79657	2.68962e-05
BOUR_RS02965	DacC	WP_009872745.1	D-alanyl-D-alanine carboxypeptidase family protein		WP_009871915.1	3.66707	5.41306e-09
BOUR_RS02995	CT_556	WP_009872749.1	phage holin family protein	CT_556	NP_220071.1	4.39798	6.05269e-12
BOUR_RS03000	lpdA	WP_009872751.1	dihydrolipoyl dehydrogenase	lpdA	NP_220072.1	3.15151	7.88553e-21
BOUR_RS03005	lipA	WP_009871922.1	lipoyl synthase	lipA	NP_220073.1	3.29117	8.01643e-08
BOUR_RS03010	cdsJ	WP_009872752.1	SctJ family type III secretion inner membrane ring lipoprotein Cds	yscJ	NP_220074.1	3.00907	6.99076e-30
BOUR_RS03015	CT_560	WP_009872753.1	hypothetical protein	CT_560	NP_220075.1	2.9112	2.7159e-06
BOUR_RS03025	cdsL	WP_009872754.1	SctL family type III secretion system stator protein CdsL	yscL	NP_220076.1	4.52956	2.44304e-13
BOUR_RS03030	cdsR	WP_009872755.1	SctR family type III secretion system export apparatus subunit CdsR	yscR	NP_220077.1	4.17251	1.47325e-11
BOUR_RS03045	CT_565	WP_009871930.1	hypothetical protein	CT_565	NP_220080.1	1.95204	0.000100948
BOUR_RS03090	pepP	WP_009873158.1	Xaa-Pro peptidase family protein	pepP	NP_220089.1	2.33069	1.05417e-06
BOUR_RS03095	mutL	WP_009873159.1	DNA mismatch repair endonuclease MutL	mutL	NP_220090.1	4.44582	8.00931e-13
BOUR_RS03135	minD	WP_009872766.1	ParA family protein	minD	NP_220097.1	2.43939	5.86802e-07
BOUR_RS03140	gp6D	WP_009873166.1	pGP6-D family virulence protein	gp6D	NP_220098.1	3.82065	3.51757e-09
BOUR_RS03145	CT_584	WP_009871950.1	CT584/Cpn0803 family type III secretion system protein	CT_584	NP_220099.1	4.32158	1.61937e-12
BOUR_RS03150	trpS	WP_014541287.1	tryptophan--tRNA ligase	trpS	NP_220100.1	4.45914	3.0606e-13
BOUR_RS03155	uvrB	WP_009872769.1	excinuclease ABC subunit UvrB	uvrB	NP_220101.1	4.31607	2.32149e-12
BOUR_RS03160	eno	WP_009873167.1	phosphopyruvate hydratase	eno	NP_220102.1	4.00261	5.46431e-12
BOUR_RS03165	rsbU	WP_009873168.1	phosphoserine phosphatase RsbU		WP_009872770.1	2.47107	8.53514e-05
BOUR_RS03175	CT_590	WP_014541288.1	hypothetical protein	CT_590	NP_220105.1	3.18788	2.90155e-08
BOUR_RS03185	sdhA		succinate dehydrogenase flavoprotein subunit		WP_011324785.1	2.56629	3.14111e-05
BOUR_RS03200	ycfH	WP_009872775.1	TatD family hydrolase	ycfH	NP_220110.1	2.78508	7.39951e-06
BOUR_RS03205	dsbD	WP_009872776.1	thioredoxin family protein	dsbD	NP_220111.1	3.84675	7.41271e-10
BOUR_RS03210	exbB	WP_009871963.1	MotA/TolQ/ExbB proton channel family protein	exbB	NP_220112.1	2.75079	8.8279e-06
BOUR_RS03225	tolB	WP_009872779.1	Tol-Pal system protein TolB	tolB	NP_220115.1	4.8081	1.16627e-14
BOUR_RS03230	pal	WP_009871967.1	OmpA family protein	pal	NP_220116.1	2.92126	1.0889e-07
BOUR_RS03235	papQ	WP_009872780.1	LysM peptidoglycan-binding domain-containing protein	papQ	NP_220117.1	2.45081	7.33724e-05
BOUR_RS03250	tRNA-Arg		tRNA-Arg			-4.3579	0.00497997
BOUR_RS03255	groEL2	WP_009872782.1	variant chaperonin GroEL2	groEL_2	NP_220120.1	4.40637	2.61585e-12
BOUR_RS03260		WP_009872783.1	DUF1343 domain-containing protein		WP_009872783.1	3.11603	5.85301e-07
BOUR_RS03275	ung	WP_009873171.1	uracil-DNA glycosylase	ung	NP_220124.1	2.56344	3.29568e-05
BOUR_RS03280	uvrD	WP_009872785.1	UvrD-helicase domain-containing protein	uvrD	NP_220125.1	5.11884	1.86237e-16
BOUR_RS03290	CT_610	WP_009872787.1	TenA family transcriptional regulator	CT_610	NP_220127.1	3.02092	5.56536e-22
BOUR_RS03295	CT_611	WP_009873172.1	putative folate metabolism gamma-glutamate ligase	CT_611	NP_220128.1	3.46874	3.94314e-13
BOUR_RS03300	folA	WP_009871980.1	dihydrofolate reductase family protein	folA	NP_220129.1	3.97546	2.84568e-10
BOUR_RS03305	folP	WP_009872789.1	dihydropteroate synthase	folP	NP_220130.1	3.75733	5.07048e-36
BOUR_RS03320	CT_616	WP_009872790.1	hypothetical protein	CT_616	NP_220133.1	3.81199	7.87399e-10
BOUR_RS03345		WP_009872794.1	CT620/CT621 family type III secretion system effector		WP_009873950.1	2.20156	5.59115e-07
BOUR_RS03350	CT_621	WP_009872795.1	CT620/CT621 family type III secretion system effector	CT_621	NP_220138.1	5.34096	2.14684e-19
BOUR_RS03360	CT_623	WP_009872798.1	hypothetical protein	CT_623	NP_220140.1	3.53982	1.88703e-11
BOUR_RS03365	murJ	WP_009873177.1	murein biosynthesis integral membrane protein MurJ	CT_624	NP_220141.1	4.72086	4.03402e-14
BOUR_RS03370	nfo	WP_009872800.1	deoxyribonuclease IV	nfo	NP_220142.1	2.3834	5.77934e-07
BOUR_RS03380	yceA	WP_009871996.1	rhodanese-related sulfurtransferase	yceA	NP_220144.1	2.94376	2.11968e-09
BOUR_RS03385	ispA	WP_009872802.1	polyprenyl synthetase family protein	ispA	NP_220145.1	4.1966	1.81463e-11
BOUR_RS03390		WP_009872803.1	glucosamine-1-phosphate acetyltransferase		WP_015505907.1	3.18933	2.44805e-07
BOUR_RS03395	chxR	WP_009872804.1	two component system response regulator ChxR	cpxR	NP_220147.1	3.18724	1.60994e-06
BOUR_RS03410	CT_632	WP_009873179.1	FAD-dependent thymidylate synthase	CT_632	NP_220149.1	5.45303	1.29854e-18
BOUR_RS03415	hemB	WP_009873181.1	porphobilinogen synthase	hemB	NP_220150.1	2.92061	2.2442e-06
BOUR_RS03420	CT_634	WP_014541291.1	Na(+)-translocating NADH-quinone reductase subunit A	CT_634	NP_220151.1	4.16608	2.56554e-13
BOUR_RS03430	greA	WP_009873184.1	GreA/GreB family elongation factor	greA	NP_220153.1	2.12616	6.48181e-09
BOUR_RS03465	CT_642	WP_009872809.1	hypothetical protein	CT_642	NP_220160.1	3.24708	1.4436e-07
BOUR_RS03470	topA	WP_009872811.1	type I DNA topoisomerase	topA	NP_220161.1	4.61476	6.94255e-23
BOUR_RS03485	CT_646	WP_009872813.1	hypothetical protein	CT_646	NP_220164.1	-2.24413	5.93015e-48
BOUR_RS03490	CT_647	WP_009872017.1	hypothetical protein	CT_647	NP_220165.1	-2.62861	8.41741e-20
BOUR_RS03495	CT_648	WP_009872814.1	toxin-antitoxin system YwqK family antitoxin	CT_648	NP_220166.1	-2.29695	1.82493e-35
BOUR_RS03510	CT_651	WP_009872818.1	DUF1347 family protein	CT_651	NP_220169.1	2.27881	0.000268533
BOUR_RS03515	recD	WP_009872819.1	exodeoxyribonuclease V subunit alpha	recD_2	NP_220170.1	2.02461	0.00112875
BOUR_RS03520	CT_652.1	WP_009872024.1	hypothetical protein	CT_652.1	NP_220171.1	-2.83438	0.00833588
BOUR_RS03525	lptB	WP_009872820.1	LPS export ABC transporter ATP-binding protein	yhbG	NP_220172.1	3.78304	3.26623e-09
BOUR_RS03530	CT_654	WP_009872821.1	DUF1137 domain-containing protein	CT_654	NP_220173.1	3.69095	4.27169e-09
BOUR_RS03535	kdsA	WP_009872822.1	3-deoxy-8-phosphooctulonate synthase	kdsA	NP_220174.1	3.62224	3.7316e-14
BOUR_RS03565	CT_660	WP_014541294.1	DNA gyrase subunit A	CT_660	NP_220179.1	-2.4816	6.6684e-37
BOUR_RS03580	scc4	WP_009872829.1	CesT family type III secretion system chaperone Scc4	CT_663	NP_220182.1	5.27247	6.36506e-18
BOUR_RS03585	cdsD	WP_009873193.1	SctD family type III secretion system inner membrane ring subunit CdsD	CT_664	NP_220183.1	5.69218	3.18525e-33
BOUR_RS03590	cdsE	WP_009872037.1	type III secretion system protein CdsE	CT_665	NP_220184.1	2.65499	0.000491593
BOUR_RS03600	cdsG	WP_009872831.1	type III secretion system protein CdsG	CT_667	NP_220186.1	4.43571	1.02641e-12
BOUR_RS03605	CT_668	WP_009872040.1	type III secretion system protein CT668	CT_668	NP_220187.1	5.53807	1.55881e-19
BOUR_RS03610	cdsN	WP_009872041.1	SctN family type III secretion system ATPase CdsN	yscN	NP_220188.1	4.51309	4.47453e-21
BOUR_RS03615	cdsO	WP_009872832.1	type III secretion system protein CdsO	CT_670	NP_220189.1	4.7224	2.53912e-10
BOUR_RS03620	cdsP	WP_009872833.1	type III secretion system protein CdsP	CT_671	NP_220190.1	5.34378	3.2802e-17
BOUR_RS03625	cdsQ	WP_009872834.1	SctQ family type III secretion system cytoplasmic ring protein CdsQ	CT_672	NP_220191.1	5.7154	8.32086e-21
BOUR_RS03630	pkn5	WP_009872835.1	serine/threonine-protein kinase	pkn5	NP_220192.1	3.82708	1.84821e-09
BOUR_RS03635	cdsC	WP_009872836.1	type III secretion system protein CdsC	yscC	NP_220193.1	4.76489	4.26186e-33
BOUR_RS03645	karG	WP_014541296.1	protein arginine kinase	karG	NP_220194.1	3.33295	1.42226e-07
BOUR_RS03650	CT_676	WP_009872838.1	UvrB/UvrC motif-containing protein	CT_676	NP_220195.1	3.24372	1.51155e-07
BOUR_RS03660	tRNA-Glu		tRNA-Glu			-5.27544	0.010039
BOUR_RS03680	rpsB	WP_014541298.1	30S ribosomal protein S2	rs2	NP_220199.1	1.98748	1.80266e-15
BOUR_RS03690	ompA	WP_014541299.1	hypothetical protein	ompA	NP_220200.1	2.35691	9.0068e-104
BOUR_RS03695	pbpB	WP_014541300.1	penicillin-binding transpeptidase domain-containing protein	pbpB	NP_220201.1	4.67512	2.75611e-14
BOUR_RS03700	CT_683	WP_009872846.1	tetratricopeptide repeat protein	CT_683	NP_220202.1	2.71236	4.68194e-10
BOUR_RS03705	sufB	WP_009872848.1	Fe-S cluster assembly protein SufB	CT_684	NP_220203.1	4.27684	5.18362e-12
BOUR_RS03710	sufC	WP_009872849.1	Fe-S cluster assembly ATPase SufC	CT_685	NP_220204.1	3.1781	4.05638e-07
BOUR_RS03715	CT_686	WP_009872850.1	SufD family Fe-S cluster assembly protein	CT_686	NP_220205.1	3.34126	3.03504e-07
BOUR_RS03725	parB	WP_009872852.1	ParB/RepB/Spo0J family partition protein	parB	NP_220207.1	4.14972	1.55539e-11
BOUR_RS03730	dppF	WP_009872853.1	ATP-binding cassette domain-containing protein	dppF	NP_220208.1	2.7467	1.74697e-05
BOUR_RS03735	dppD	WP_009872854.1	ABC transporter ATP-binding protein	dppD	NP_220209.1	2.62019	1.82139e-05
BOUR_RS03740	CT_691	WP_009872066.1	TIGR00153 family protein	CT_691	NP_220210.1	3.51419	2.44268e-22
BOUR_RS03745	CT_692	WP_009872855.1	inorganic phosphate transporter	CT_692	NP_220211.1	2.66202	6.2441e-18
BOUR_RS03750	pgk	WP_009872856.1	phosphoglycerate kinase	pgk	NP_220212.1	3.70569	3.94969e-11
BOUR_RS03755	tmeA	WP_009872858.1	type III secretion system effector TmeA	CT_694	NP_220213.1	2.93341	2.54319e-06
BOUR_RS03760	CT_695	WP_009873304.1	hypothetical protein	CT_695	NP_220214.1	3.43688	9.36863e-08
BOUR_RS03765	CT_696	WP_009872071.1	hypothetical protein	CT_696	NP_220215.1	4.40203	7.42083e-13
BOUR_RS03775	mnmE	WP_009872073.1	tRNA uridine-5-carboxymethylaminomethyl(34) synthesis GTPase MnmE	CT_698	NP_220217.1	-2.44428	1.28319e-30
BOUR_RS03785	CT_700	WP_009872861.1	hypothetical protein	CT_700	NP_220219.1	2.28818	0.000318212
BOUR_RS03790	secA	WP_009872862.1	preprotein translocase subunit SecA	secA_2	NP_220220.1	4.0505	1.55073e-50
BOUR_RS03795	CT_702	WP_009872863.1	hypothetical protein	CT_702	NP_220221.1	4.09498	3.83081e-11
BOUR_RS03805	pcnB_2	WP_009872864.1	CCA tRNA nucleotidyltransferase	pcnB_2	NP_220223.1	3.33385	8.18072e-09
BOUR_RS03810	clpX	WP_009872080.1	ATP-dependent Clp protease ATP-binding subunit ClpX	clpX	NP_220224.1	2.59982	1.71843e-19
BOUR_RS03815	clpP_2	WP_009872081.1	ATP-dependent Clp protease proteolytic subunit	clpP_2	NP_220225.1	2.04539	1.33686e-11
BOUR_RS03820	tig	WP_009872082.1	trigger factor	tig	NP_220226.1	2.67864	2.07925e-19
BOUR_RS03835	CT_708	WP_009872084.1	DEAD/DEAH box helicase	CT_708	NP_220227.1	6.77764	1.7634e-30
BOUR_RS03840	mreB	WP_009872085.1	rod shape-determining protein	mreB	NP_220228.1	5.19548	3.73463e-21
BOUR_RS03845	pckA	WP_009872865.1	phosphoenolpyruvate carboxykinase (GTP)	pckA	NP_220229.1	3.96464	7.09319e-31
BOUR_RS03850	CT_711	WP_009872866.1	CT620/CT621 family type III secretion system effector	CT_711	NP_220230.1	2.69288	5.38383e-11
BOUR_RS03860	porB	WP_009872868.1	membrane protein	porB	NP_220232.1	4.83915	2.40062e-20
BOUR_RS03865	gpdA	WP_014541302.1	NAD(P)H-dependent glycerol-3-phosphate dehydrogenase	gpdA	NP_220233.1	3.7664	1.60409e-09
BOUR_RS03870	CT_715	WP_009872870.1	UTP--glucose-1-phosphate uridylyltransferase	CT_715	NP_220234.1	2.01612	0.00144695
BOUR_RS03875	CT_716	WP_009872871.1	hypothetical protein	CT_716	NP_220235.1	-3.06432	0.000172326
BOUR_RS03890	CT_719	WP_009872874.1	type III secretion system protein	CT_719	NP_220238.1	4.92285	9.47487e-16
BOUR_RS03895	CT_720	WP_009872876.1	iron-sulfur cluster assembly scaffold protein	CT_720	NP_220239.1	2.82187	9.75372e-06
BOUR_RS03900	yfhO_2	WP_009872877.1	aminotransferase class V-fold PLP-dependent enzyme	yfhO_2	NP_220240.1	2.46513	6.79769e-05
BOUR_RS03905	pgm	WP_009872878.1	2,3-bisphosphoglycerate-dependent phosphoglycerate mutase	pgm	NP_220241.1	2.98117	2.81775e-07
BOUR_RS03935	CT_728	WP_009872105.1	VIT1/CCC1 transporter family protein	CT_728	NP_220247.1	3.97221	1.19712e-10
BOUR_RS03940	serS	WP_009872882.1	serine--tRNA ligase	serS	NP_220248.1	3.17976	7.90704e-11
BOUR_RS03945	ribD	WP_009872883.1	bifunctional diaminohydroxyphosphoribosylaminopyrimidine deaminase/5-amino-6-(5-phosphoribosylamino)uracil reductase RibD	ribD	NP_220249.1	3.70637	3.1579e-09
BOUR_RS03980	CT_737	WP_009872114.1	SET domain-containing protein-lysine N-methyltransferase	CT_737	NP_220256.1	2.81674	9.60474e-06
BOUR_RS03990	ftsK	WP_009872890.1	DNA translocase FtsK	ftsK	NP_220258.1	4.42159	1.147e-12
BOUR_RS04010			23S ribosomal RNA			-3.00662	1.25877e-66
BOUR_RS04020	nqrF	WP_009872892.1	NADH:ubiquinone reductase (Na(+)-transporting) subunit F	dmpP	NP_220259.1	4.51368	7.93155e-16
BOUR_RS04025	yajC	WP_009872119.1	preprotein translocase subunit YajC	CT_741	NP_220260.1	3.32675	1.06453e-07
BOUR_RS04045		WP_009872895.1	protoporphyrinogen oxidase		WP_009872895.1	2.21699	0.00036924
BOUR_RS04050	hemN	WP_009872896.1	oxygen-independent coproporphyrinogen III oxidase	hemN_2	NP_220265.1	3.96333	1.13038e-10
BOUR_RS04055	hemE	WP_009872897.1	uroporphyrinogen decarboxylase	hemE	NP_220266.1	3.34766	5.64363e-08
BOUR_RS04060	mfd	WP_009872898.1	transcription-repair coupling factor	mfd	NP_220267.1	2.27197	7.19876e-13
BOUR_RS04090	tkt	WP_009872901.1	transketolase	tktB	NP_220269.1	2.03312	1.16627e-14
BOUR_RS04095	amn	WP_009872902.1	AMP nucleosidase	amn	NP_220270.1	2.9163	2.60177e-07
BOUR_RS04100	efp	WP_009872132.1	elongation factor P	efp_2	NP_220271.1	2.82132	1.83143e-06
BOUR_RS04110	icc	WP_009872903.1	metallophosphoesterase	icc	NP_220273.1	2.10655	0.000931491
BOUR_RS04115	groEL3	WP_009872904.1	variant chaperonin GroEL3	groEL_3	NP_220274.1	2.93848	3.15261e-06
BOUR_RS04130	mraY	WP_009872137.1	phospho-N-acetylmuramoyl-pentapeptide-transferase	mraY	NP_220276.1	2.13691	0.000656544
BOUR_RS04135	murD	WP_009872906.1	UDP-N-acetylmuramoyl-L-alanine--D-glutamate ligase	murD	NP_220277.1	4.37053	2.59748e-13
BOUR_RS04140	nlpD	WP_009872907.1	LysM peptidoglycan-binding domain-containing protein	nlpD	NP_220278.1	4.82115	9.9229e-15
BOUR_RS04145	ftsW	WP_009872908.1	putative lipid II flippase FtsW	ftsW	NP_220279.1	3.68038	6.97754e-09
BOUR_RS04150	murG	WP_009872909.1	undecaprenyldiphospho-muramoylpentapeptide beta-N-acetylglucosaminyltransferase	murG	NP_220280.1	3.38716	6.63445e-08
BOUR_RS04155	murC/ddlA	WP_009873207.1	bifunctional UDP-N-acetylmuramate--L-alanine ligase/D-alanine--D-alanine ligase	murC/ddlA	NP_220281.1	4.87082	6.82176e-15
BOUR_RS04160	CT_763	WP_009872911.1	KH domain-containing protein	CT_763	NP_220282.1	3.9295	2.29622e-10
BOUR_RS04175	miaA	WP_009872913.1	tRNA (adenosine(37)-N6)-dimethylallyltransferase MiaA	miaA	NP_220285.1	2.37772	0.000159558
BOUR_RS04180	mqnC	WP_009872147.1	cyclic dehypoxanthinyl futalosine synthase	CT_767	NP_220286.1	2.56942	3.95908e-05
BOUR_RS04185	CT_768	WP_009873210.1	hypothetical protein	CT_768	NP_220287.1	2.60539	1.81009e-29
BOUR_RS04190	rsfS	WP_009872149.1	ribosome silencing factor	ybeB	NP_220288.1	4.08345	7.0119e-10
BOUR_RS04195	fabF	WP_009872915.1	beta-ketoacyl-ACP synthase II	fabF	NP_220289.1	3.61655	7.63055e-37
BOUR_RS04200	CT_771	WP_009872916.1	NUDIX domain-containing protein	CT_771	NP_220290.1	4.70696	1.75105e-14
BOUR_RS04205	ppa	WP_009872152.1	inorganic pyrophosphatase	ppa	NP_220291.1	2.34947	0.000189445
BOUR_RS04215	ldh	WP_009872918.1	Glu/Leu/Phe/Val dehydrogenase	ldh	NP_220292.1	5.44737	3.41477e-19
BOUR_RS04250	CT_780	WP_014541307.1	thioredoxin family protein	CT_780	NP_220299.1	2.37095	2.41824e-07
BOUR_RS04255	lysS	WP_009872926.1	lysine--tRNA ligase	lysS	NP_220300.1	2.88146	3.25383e-08
BOUR_RS04260	cysS	WP_009873213.1	cysteine--tRNA ligase	cysS	NP_220301.1	2.16864	8.0437e-06
BOUR_RS04265	CT_783	WP_009873214.1	thioredoxin family protein	CT_783	NP_220302.1	3.81207	2.39005e-21
BOUR_RS04280	rpmJ	WP_009872166.1	50S ribosomal protein L36		WP_010883571.1	-2.08553	0.0174799
BOUR_RS04290	CT_788	WP_012263558.1	DUF4339 domain-containing protein	CT_788	NP_220307.1	-2.40743	1.67817e-07
BOUR_RS04295	CT_789	WP_009873404.1	hypothetical protein	CT_789	NP_220308.1	-2.70863	0.000158575
BOUR_RS04300	CT_790	WP_009872171.1	Asp23/Gls24 family envelope stress response protein	CT_790	NP_220309.1	3.49438	7.406e-08
BOUR_RS04305	uvrC	WP_009873216.1	excinuclease ABC subunit UvrC	uvrC	NP_220310.1	2.55376	3.91126e-05
BOUR_RS04310	mutS	WP_009873217.1	DNA mismatch repair protein MutS	mutS	NP_220311.1	3.4857	4.49786e-11
BOUR_RS04315	CT_793	WP_009872934.1	hypothetical protein	CT_793	NP_220312.1	-4.5756	0.0179581
BOUR_RS04325	CT_794.1	WP_014541832.1	hypothetical protein	CT_794.1	NP_220314.1	-5.66554	4.96055e-76
BOUR_RS04335	glyQ	WP_009873220.1	glycine--tRNA ligase	glyQ	NP_220316.1	2.01852	1.91916e-12
BOUR_RS04340	pgsA	WP_009872938.1	CDP-diacylglycerol--glycerol-3-phosphate 3-phosphatidyltransferase	pgsA_2	NP_220317.1	2.23153	2.40291e-05
BOUR_RS04345	glgA	WP_009873222.1	glycogen synthase GlgA	glgA	NP_220318.1	2.67154	6.78208e-21
BOUR_RS04350	tRNA-Gln		tRNA-Gln			-4.03328	0.00135337
BOUR_RS04385	rbp7	WP_009872187.1	reticulate body protein Rbp-7		WP_009872187.1	-3.8627	0.0395877
BOUR_RS04390	CT_805	WP_009872942.1	putative Na+/H+ antiporter	CT_805	NP_220325.1	3.18299	3.20946e-07
BOUR_RS04435	pmpD	WP_009872948.1	autotransporter protein PmpD	pmpD	NP_220332.1	3.05656	1.62996e-29
BOUR_RS04455	glmM	WP_009873227.1	phosphoglucosamine mutase	mrsA_2	NP_220336.1	4.73069	1.95407e-14
BOUR_RS04460	glmS	WP_014541309.1	glutamine--fructose-6-phosphate transaminase (isomerizing)	glmS	NP_220337.1	3.86071	1.98013e-12
BOUR_RS04470	tyrP_2	WP_014541310.1	aromatic amino acid transport family protein	tyrP_2	NP_220339.1	3.06312	2.48772e-07
BOUR_RS04480	ftsY	WP_009873231.1	signaling recognition particle receptor family protein	ftsY	NP_220341.1	2.01111	4.35231e-10
BOUR_RS04485	sucC	WP_009872958.1	ADP-forming succinate--CoA ligase subunit beta	sucC	NP_220342.1	5.21993	2.37291e-17
BOUR_RS04490	sucD	WP_009872959.1	succinate--CoA ligase subunit alpha	sucD	NP_220343.1	2.85559	1.11172e-10
BOUR_RS04495	htrA	WP_009872960.1	serine protease HtrA	htrA	NP_220344.1	4.02181	2.26622e-13
BOUR_RS04500	CT_824	WP_009872961.1	insulinase family protein	CT_824	NP_220345.1	4.62683	6.17186e-40
BOUR_RS04515	nrdA	WP_009873233.1	ribonucleoside-diphosphate reductase subunit alpha	nrdA	NP_220348.1	3.96358	2.24461e-54
BOUR_RS04520	nrdB	WP_009872963.1	ribonucleotide-diphosphate reductase subunit beta	nrdB	NP_220349.1	3.9856	1.26295e-11
BOUR_RS04535	murB	WP_009872217.1	UDP-N-acetylmuramate dehydrogenase	murB	NP_220352.1	1.9741	0.00168687
BOUR_RS04550	rpmI	WP_009872221.1	50S ribosomal protein L35	rl35	NP_220355.1	-2.18947	0.00182616
BOUR_RS04585	tilS	WP_009872227.1	tRNA lysidine(34) synthetase TilS	mesJ	NP_220361.1	2.01386	0.00193648
BOUR_RS04635	CT_849.1	WP_009872238.1	hypothetical protein	CT_849.1	NP_220371.1	1.9853	0.00169689
BOUR_RS04640	CT_850	WP_009872976.1	hypothetical protein	CT_850	NP_220372.1	4.24657	1.02175e-11
BOUR_RS04645	map	WP_009872977.1	methionyl aminopeptidase	map	NP_220373.1	2.69798	1.28795e-05
BOUR_RS04650	CT_852	WP_009872978.1	MarC family protein	CT_852	NP_220374.1	2.02853	0.00128653
BOUR_RS04665	fumC	WP_009872244.1	class II fumarate hydratase	fumC	NP_220377.1	2.27367	7.18217e-06
BOUR_RS04670	ychM	WP_014541836.1	solute carrier family 26 protein	ychM	NP_220378.1	3.69237	2.48492e-09
BOUR_RS04690	CT_858	WP_009872247.1	protease-like activity factor CPAF	CT_858	NP_220380.1	2.79149	1.24306e-08
BOUR_RS04700	CT_860	WP_009873237.1	type III secretion system translocon subunit CopD2	CT_860	NP_220382.1	2.1975	0.000457653
BOUR_RS04715	CT_863	WP_009873239.1	hypothetical protein	CT_863	NP_220385.1	3.48455	1.50184e-08
BOUR_RS04720	tRNA-Leu		tRNA-Leu			-4.00461	0.00454126
BOUR_RS04745	CT_867	WP_014541311.1	deubiquitinase	CT_867	NP_220389.1	-6.72676	2.41165e-182
BOUR_RS04750	CT_868	WP_014541312.1	deubiquitinase	CT_868	NP_220390.1	-3.41628	6.89559e-29
BOUR_RS04755	pmpE	WP_009873247.1	Pmp family polymorphic membrane protein autotransporter adhesin	pmpE	NP_220391.1	3.34891	6.02029e-19
BOUR_RS04760	pmpF	WP_009872989.1	polymorphic outer membrane protein middle domain-containing protein	pmpF	NP_220392.1	2.98347	1.66324e-21
BOUR_RS04765	pmpG	WP_014541313.1	Pmp family polymorphic membrane protein autotransporter adhesin	pmpG	NP_220393.1	4.40533	5.02644e-25
BOUR_RS04770	pmpH	WP_009873248.1	polymorphic outer membrane protein middle domain-containing protein	pmpH	NP_220394.1	5.07072	1.3811e-33
BOUR_RS04775	pmpI	WP_014541314.1	polymorphic outer membrane protein middle domain-containing protein	pmpI	NP_220396.1	2.20122	6.02229e-08
BOUR_RS04800		WP_012718315.1	plasmid-encoded gene: site-specific integrase			-4.27974	8.84868e-212
BOUR_RS04840	rnpB		RNase P RNA component class A			2.40271	1.67184e-19
BOUR_RS04845	ffs		signal recognition particle sRNA small type			-4.50898	1.43143e-07
BOUR_RS04930		WP_009871842.1	hypothetical protein		WP_009871842.1	-4.02988	0.000301404
BOUR_RS04945	CT_173		hypothetical protein	CT_173	NP_219677.1	-2.36213	0.00167212
BOUR_RS04960		WP_009871708.1	hypothetical protein		WP_009871708.1	-2.38418	0.0113225

## Sheet: S7
Table S7a: Highly expressed Ct Genes at 1hpi (CPM≥100, n≥5)									Table S7b: Highly expressed Ct Genes at 24hpi (CPM≥100, n≥5)
symbol	Mean_CPM	E/Bour_gene-name	E/Bour_gene_description	E/Bour_protein_id	similar_protein				symbol	mean_CPM	E/Bour_gene-name	E/Bour_gene_description	E/Bour_protein_id	similar_protein
BOUR_RS00005	574.718	CT_875	hypothetical protein	WP_014541210.1	NP_219502.1				BOUR_RS00005	1485.44	CT_875	hypothetical protein	WP_014541210.1	NP_219502.1
BOUR_RS00030	338.291	CT_005	IncV family inclusion membrane protein	WP_014541212.1	NP_219507.1				BOUR_RS00010	1242.32	CT_001	DUF378 domain-containing protein	WP_014541211.1	NP_219503.1
BOUR_RS00090	106.823	CT_017	SH3 domain-containing protein	WP_009872317.1	NP_219519.1				BOUR_RS00020	768.137	gatA	Asp-tRNA(Asn)/Glu-tRNA(Gln) amidotransferase subunit GatA	WP_009872304.1	NP_219505.1
BOUR_RS00095	196.819	CT_018	hypothetical protein	WP_009872318.1	NP_219520.1				BOUR_RS00025	878.074	gatB	Asp-tRNA(Asn)/Glu-tRNA(Gln) amidotransferase subunit GatB	WP_009872305.1	NP_219506.1
BOUR_RS00100	192.565	ileS	isoleucine--tRNA ligase	WP_009872319.1	NP_219521.1				BOUR_RS00030	236.697	CT_005	IncV family inclusion membrane protein	WP_014541212.1	NP_219507.1
BOUR_RS00120	58.633	prfA	peptide chain release factor 1	WP_009872322.1	NP_219525.1				BOUR_RS00040	198.216	CT_007	hypothetical protein	WP_009872308.1	NP_219509.1
BOUR_RS00130	473.302	ffh	signal recognition particle protein	WP_009873012.1	NP_219527.1				BOUR_RS00055	107.453	htrB	lipid A biosynthesis lauroyl acyltransferase	WP_009872310.1	NP_219512.1
BOUR_RS00140	319.027	trmD	tRNA (guanosine(37)-N1)-methyltransferase TrmD	WP_009873014.1	NP_219529.1				BOUR_RS00060	706.01	CT_011	hypothetical protein	WP_009873007.1	NP_219513.1
BOUR_RS00145	100.91	rplS	50S ribosomal protein L19	WP_009871375.1	NP_219530.1				BOUR_RS00065	670.027	cdaA	diadenylate cyclase CdaA	WP_009872312.1	NP_219514.1
BOUR_RS00150	180.325	rnhB_2	ribonuclease HII	WP_009873015.1	NP_219531.1				BOUR_RS00070	1205.03	cydA	cytochrome ubiquinol oxidase subunit I	WP_009872313.1	NP_219515.1
BOUR_RS00155	99.0087	gmk	guanylate kinase	WP_009872328.1	NP_219532.1				BOUR_RS00075	489.167	cydB	cytochrome d ubiquinol oxidase subunit II	WP_009872314.1	NP_219516.1
BOUR_RS00165	137.58	metG	methionine--tRNA ligase	WP_014541213.1	NP_219534.1				BOUR_RS00080	386.225	phoH	PhoH family protein	WP_009872315.1	NP_219517.1
BOUR_RS00175	221.925	ytfF	DMT family transporter	WP_015506528.1	NP_219536.1				BOUR_RS00090	976.032	CT_017	SH3 domain-containing protein	WP_009872317.1	NP_219519.1
BOUR_RS00180	210.072	CT_035	BPL-N domain-containing protein	WP_009872333.1	NP_219537.1				BOUR_RS00100	1293.68	ileS	isoleucine--tRNA ligase	WP_009872319.1	NP_219521.1
BOUR_RS00185	113.878	CT_036	hypothetical protein	WP_009872334.1	NP_219538.1				BOUR_RS00105	256.188	lepB	signal peptidase I	WP_080018553.1	NP_219522.1
BOUR_RS00300	180.841	gcpE	4-hydroxy-3-methylbut-2-en-1-yl diphosphate synthase	WP_009872353.1	NP_219560.1				BOUR_RS00115	151.172	rl31	type B 50S ribosomal protein L31	WP_009871369.1	NP_219524.1
BOUR_RS00345	2740.85	npt1	NTP/NDP exchange transporter Npt1	WP_014541221.1	NP_219568.1				BOUR_RS00120	753.241	prfA	peptide chain release factor 1	WP_009872322.1	NP_219525.1
BOUR_RS00355	91.6283	ytgA	zinc ABC transporter substrate-binding protein	WP_014541223.1	NP_219570.1				BOUR_RS00125	237.486	prmC	peptide chain release factor N(5)-glutamine methyltransferase	WP_009873011.1	NP_219526.1
BOUR_RS00380	165.717	yaeL	RIP metalloprotease	WP_009873038.1	NP_219575.1				BOUR_RS00130	2369.83	ffh	signal recognition particle protein	WP_009873012.1	NP_219527.1
BOUR_RS00500	645.353	infB	translation initiation factor IF-2	WP_014541230.1	NP_219599.1				BOUR_RS00140	1083.39	trmD	tRNA (guanosine(37)-N1)-methyltransferase TrmD	WP_009873014.1	NP_219529.1
BOUR_RS00505	181.602	nusA	transcription termination factor NusA	WP_009871445.1	NP_219600.1				BOUR_RS00145	261.842	rplS	50S ribosomal protein L19	WP_009871375.1	NP_219530.1
BOUR_RS00510	708.159	rpsA	30S ribosomal protein S1	WP_014541231.1	NP_219601.1				BOUR_RS00150	463.319	rnhB_2	ribonuclease HII	WP_009873015.1	NP_219531.1
BOUR_RS00570	370.27	groL	chaperonin GroEL	WP_009871457.1	NP_219613.1				BOUR_RS00155	298.401	gmk	guanylate kinase	WP_009872328.1	NP_219532.1
BOUR_RS00595	465.567	incD	inclusion membrane protein IncD	WP_015430207.1	NP_219618.1				BOUR_RS00165	813.878	metG	methionine--tRNA ligase	WP_014541213.1	NP_219534.1
BOUR_RS00600	641.68	incE	inclusion membrane protein IncE	WP_015430208.1	NP_219619.1				BOUR_RS00170	215.531	recD_1	ATP-dependent RecD-like DNA helicase	WP_009873017.1	NP_219535.1
BOUR_RS00605	181.085	incF	inclusion membrane protein IncF	WP_010725072.1	NP_219620.1				BOUR_RS00175	240.323	ytfF	DMT family transporter	WP_015506528.1	NP_219536.1
BOUR_RS00645	200.882	rplM	50S ribosomal protein L13	WP_009872396.1	NP_219628.1				BOUR_RS00180	136.03	CT_035	BPL-N domain-containing protein	WP_009872333.1	NP_219537.1
BOUR_RS00665	127.096	glnP	amino acid ABC transporter permease	WP_009872399.1	NP_219632.1				BOUR_RS00205	203.727	dcd	dCTP deaminase	WP_009873019.1	NP_219541.1
BOUR_RS00685	234.663	CT_133	class I SAM-dependent methyltransferase	WP_009871480.1	NP_219636.1				BOUR_RS00215	504.337	ruvB	Holliday junction branch migration DNA helicase RuvB	WP_009872338.1	NP_219543.1
BOUR_RS00695	503.771	CT_135	hypothetical protein	WP_009873048.1	NP_219638.1				BOUR_RS00220	446.186	CT_041	SpoIID/LytB domain-containing protein	WP_009872339.1	NP_219544.1
BOUR_RS00765	1864.55	CT_147	hypothetical protein	WP_015430209.1	NP_219650.1				BOUR_RS00225	245.018	glgX	glycogen-debranching protein	WP_009872340.1	NP_219545.1
BOUR_RS00770	108.34	mhpA	FAD-dependent monooxygenase	WP_009872413.1	NP_219651.1				BOUR_RS00230	1003.86	CT_043	type III secretion chaperone Slc1	WP_009871391.1	NP_219546.1
BOUR_RS00775	88.792	CT_149	alpha/beta hydrolase	WP_015430210.1	NP_219652.1				BOUR_RS00235	195.236	ssb	single-stranded DNA-binding protein	WP_009872341.1	NP_219547.1
BOUR_RS00955	199.9	kdsB	3-deoxy-manno-octulosonate cytidylyltransferase	WP_009872438.1	NP_219686.1				BOUR_RS00240	683.963	pepA	leucyl aminopeptidase	WP_014541215.1	NP_219548.1
BOUR_RS00960	150.878	pyrG	CTP synthase	WP_014541238.1	NP_219687.1				BOUR_RS00245	165.131	hctB	histone H1-like DNA-binding protein Hc2	WP_009872343.1	WP_010232112.1
BOUR_RS00970	74.5784	zwf	glucose-6-phosphate dehydrogenase	WP_009872441.1	WP_010230499.1				BOUR_RS00260	826.535	CT_049	hypothetical protein	WP_014541217.1	NP_219552.1
BOUR_RS01125	153.38	CT_214	hypothetical protein	WP_009871560.1	NP_219718.1				BOUR_RS00265	284.883		hypothetical protein	WP_015430203.1	WP_015506501.1
BOUR_RS01130	129.573	dhnA	class I fructose-bisphosphate aldolase	WP_009871561.1	NP_219719.1				BOUR_RS00270	220.47	CT_051	hypothetical protein	WP_015506529.1	NP_219554.1
BOUR_RS01135	105.749	xasA	amino acid permease	WP_009873075.1	NP_219720.1				BOUR_RS00280	162.899	CT_053	hypothetical protein	WP_009872349.1	NP_219556.1
BOUR_RS01210	311.814	CT_228	IncA family protein	WP_009873080.1	NP_219733.1				BOUR_RS00285	238.275	sucA	2-oxoglutarate dehydrogenase E1 component	WP_014541220.1	NP_219557.1
BOUR_RS01215	1450.16	CT_229	hypothetical protein	WP_009873081.1	NP_219734.1				BOUR_RS00290	311.699	sucB	dihydrolipoyllysine-residue succinyltransferase	WP_009872351.1	NP_219558.1
BOUR_RS01220	83.4558	CT_230	dicarboxylate/amino acid:cation symporter	WP_009871577.1	NP_219735.1				BOUR_RS00300	615.409	gcpE	4-hydroxy-3-methylbut-2-en-1-yl diphosphate synthase	WP_009872353.1	NP_219560.1
BOUR_RS01240	243.482		MFS transporter	WP_014541242.1	WP_014541756.1				BOUR_RS00305	148.188	CT_058	membrane protein	WP_009872354.1	NP_219561.1
BOUR_RS01275	146.424	bamA	outer membrane protein assembly factor BamA	WP_009872493.1	NP_219746.1				BOUR_RS00320	125.078	CT_060	EscV/YscV/HrcV family type III secretion system export apparatus protein	WP_009873028.1	NP_219563.1
BOUR_RS01315	122.275	CT_249	hypothetical protein	WP_009872500.1	NP_219754.1				BOUR_RS00325	102.984	CT_061	FliA/WhiG family RNA polymerase sigma factor	WP_009871409.1	NP_219564.1
BOUR_RS01390	91.9939	msbA	ABC transporter ATP-binding protein	WP_009872513.1	NP_219769.1				BOUR_RS00330	639.043	tyrS	tyrosine--tRNA ligase	WP_009873530.1	NP_219565.1
BOUR_RS01395	250.987	accA	acetyl-CoA carboxylase carboxyltransferase subunit alpha	WP_009872514.1	NP_219770.1				BOUR_RS00335	433.723	gnd	decarboxylating NADP(+)-dependent phosphogluconate dehydrogenase	WP_009873031.1	NP_219566.1
BOUR_RS01490	164.952	CT_284	phosphatidylserine/phosphatidylglycerophosphate/cardiolipin synthase family protein	WP_009871631.1	NP_219789.1				BOUR_RS00340	742.07	lepA	translation elongation factor 4	WP_009873032.1	NP_219567.1
BOUR_RS01495	178.388	lplA_1	lipoate--protein ligase family protein	WP_009873086.1	NP_219790.1				BOUR_RS00345	1939.13	npt1	NTP/NDP exchange transporter Npt1	WP_014541221.1	NP_219568.1
BOUR_RS01505	209.956	mnmA	tRNA 2-thiouridine(34) synthase MnmA	WP_009873088.1	NP_219792.1				BOUR_RS00350	578.1	CT_066	hypothetical protein	WP_009871415.1	NP_219569.1
BOUR_RS01510	299.176	CT_288	IncA family protein	WP_009873090.1	NP_219793.1				BOUR_RS00355	1776.57	ytgA	zinc ABC transporter substrate-binding protein	WP_014541223.1	NP_219570.1
BOUR_RS01515	79.8793	CT_289	hypothetical protein	WP_009872531.1	NP_219794.1				BOUR_RS00360	591.319	ytgB_1	metal ABC transporter ATP-binding protein	WP_014541224.1	NP_219571.1
BOUR_RS01535	79.5964	accD	acetyl-CoA carboxylase, carboxyltransferase subunit beta	WP_009871641.1	NP_219798.1				BOUR_RS00365	629.685	ytgC	iron chelate uptake ABC transporter family permease subunit	WP_009873035.1	NP_219572.1
BOUR_RS01620	84.3394	atpE	V-type ATP synthase subunit E	WP_014541249.1	NP_219815.1				BOUR_RS00370	325.243	ytgD	metal ABC transporter permease	WP_009873036.1	NP_219573.1
BOUR_RS01635	123.04	tal	transaldolase	WP_014541760.1	NP_219818.1				BOUR_RS00375	553.656	dxr	1-deoxy-D-xylulose-5-phosphate reductoisomerase	WP_009873037.1	NP_219574.1
BOUR_RS01640	1236.72	rpoC	DNA-directed RNA polymerase subunit beta'	WP_014541251.1	NP_219819.1				BOUR_RS00380	1096.87	yaeL	RIP metalloprotease	WP_009873038.1	NP_219575.1
BOUR_RS01645	1162.48	rpoB	DNA-directed RNA polymerase subunit beta	WP_014541252.1	NP_219820.1				BOUR_RS00385	420.638	CT_073	outer membrane protein	WP_009873039.1	NP_219576.1
BOUR_RS01650	157.046	rplL	50S ribosomal protein L7/L12	WP_009872553.1	NP_219821.1				BOUR_RS00395	466.042	dnaN	DNA polymerase III subunit beta	WP_009871424.1	WP_010895312.1
BOUR_RS01660	290.711	rplA	50S ribosomal protein L1	WP_009872555.1	NP_219823.1				BOUR_RS00410	102.446	folD	bifunctional 5,10-methylene-tetrahydrofolate dehydrogenase/5,10-methylene-tetrahydrofolate cyclohydrolase	WP_009872364.1	NP_219581.1
BOUR_RS01665	171.769	rplK	50S ribosomal protein L11	WP_009872556.1	NP_219824.1				BOUR_RS00420	111.474	ltuB	late transcription unit protein LtuB	WP_009872365.1	NP_219583.1
BOUR_RS01670	106.486	nusG	transcription termination/antitermination protein NusG	WP_014541253.1	NP_219825.1				BOUR_RS00430	303.691	CT_082	type III secretion system effector protein	WP_014541225.1	NP_219585.1
BOUR_RS01685	722.727	tuf	elongation factor Tu	WP_009872559.1	WP_009873724.1				BOUR_RS00440	227.636	CT_084	phosphatidylserine/phosphatidylglycerophosphate/cardiolipin synthase family protein	WP_014541226.1	NP_219587.1
BOUR_RS01770	98.4471	pyk	pyruvate kinase	WP_009873110.1	NP_219839.1				BOUR_RS00465	520.111	copN	SctW family type III secretion system gatekeeper subunit CopN	WP_014541228.1	NP_219592.1
BOUR_RS01815	183.999	pdhA/B	thiamine pyrophosphate-dependent enzyme	WP_009871691.1	NP_219847.1				BOUR_RS00470	1657.88	cdsV	SctV family type III secretion system export apparatus subunit CdsV	WP_014541229.1	NP_219593.1
BOUR_RS01820	353.335	dnaJ	molecular chaperone DnaJ	WP_009872577.1	NP_219848.1				BOUR_RS00475	224.629	cdsU	SctU family type III secretion system export apparatus subunit CdsU	WP_009871439.1	NP_219594.1
BOUR_RS01830	119.91	CT_343	tRNA (adenosine(37)-N6)-threonylcarbamoyltransferase complex dimerization subunit type 1 TsaB	WP_009872578.1	NP_219850.1				BOUR_RS00480	120.264	ychF	redox-regulated ATPase YchF	WP_009872268.1	NP_219595.1
BOUR_RS01835	149.81	lon	endopeptidase La	WP_009872579.1	NP_219851.1				BOUR_RS00485	108.57	ribF	bifunctional riboflavin kinase/FAD synthetase	WP_009871441.1	NP_219596.1
BOUR_RS01845	81.2356	elaC	ribonuclease Z	WP_009872580.1	NP_219853.1				BOUR_RS00490	474.761	truB	tRNA pseudouridine(55) synthase TruB	WP_009872371.1	NP_219597.1
BOUR_RS01855	380.44	yjjK	ABC-F family ATP-binding cassette domain-containing protein	WP_009872582.1	NP_219855.1				BOUR_RS00495	97.6633	rbfA	30S ribosome-binding factor RbfA	WP_009871443.1	NP_219598.1
BOUR_RS01880	87.1929	def	peptide deformylase	WP_009872587.1	NP_219861.1				BOUR_RS00500	3936.22	infB	translation initiation factor IF-2	WP_014541230.1	NP_219599.1
BOUR_RS01890	105.655	CT_355	hypothetical protein	WP_009872589.1	NP_219863.1				BOUR_RS00505	1767.93	nusA	transcription termination factor NusA	WP_009871445.1	NP_219600.1
BOUR_RS01945	116.027	dapB	4-hydroxy-tetrahydrodipicolinate reductase	WP_009872599.1	NP_219873.1				BOUR_RS00510	4925.25	rpsA	30S ribosomal protein S1	WP_014541231.1	NP_219601.1
BOUR_RS01950	172.856	CT_365	hypothetical protein	WP_009872600.1	NP_219874.1				BOUR_RS00515	452.473	trxB	thioredoxin-disulfide reductase	WP_032139854.1	WP_013984896.1
BOUR_RS02000	100.605	CT_375	FAD-dependent oxidoreductase	WP_014541265.1	NP_219884.1				BOUR_RS00535	121.207	CT_103	HAD family hydrolase	WP_015430205.1	NP_219606.1
BOUR_RS02005	112.657	mdhC	malate dehydrogenase	WP_014541266.1	NP_219885.1				BOUR_RS00540	345.239	fabI	enoyl-[acyl-carrier-protein] reductase	WP_009873559.1	NP_219607.1
BOUR_RS02095	216.259	proS	proline--tRNA ligase	WP_009872623.1	NP_219903.1				BOUR_RS00545	123.534	CT_105	hypothetical protein		NP_219608.1
BOUR_RS02100	122.363	hrcA	heat-inducible transcriptional repressor HrcA	WP_014541820.1	NP_219904.1				BOUR_RS00560	190.681	CT_108	Nif3-like dinuclear metal center hexameric protein	WP_009872380.1	NP_219611.1
BOUR_RS02110	200.867	dnaK	molecular chaperone DnaK	WP_009872626.1	NP_219906.1				BOUR_RS00570	3057.21	groL	chaperonin GroEL	WP_009871457.1	NP_219613.1
BOUR_RS02115	106.594	vacB	ribonuclease R	WP_009872627.1	NP_219907.1				BOUR_RS00575	145.646	groES	co-chaperone GroES	WP_009872382.1	NP_219614.1
BOUR_RS02120	104.363	CT_398	zinc ribbon domain-containing protein	WP_009872628.1	NP_219908.1				BOUR_RS00580	855.868	pepF	oligoendopeptidase F	WP_009872383.1	NP_219615.1
BOUR_RS02140	346.627	lpxK	tetraacyldisaccharide 4'-kinase	WP_009872632.1	WP_010231211.1				BOUR_RS00585	2196.77	clpB	AAA family ATPase	WP_009871460.1	NP_219616.1
BOUR_RS02175	395.253	CT_409	AGCS family amino acid carrier protein	WP_009872636.1	NP_219919.1				BOUR_RS00590	585.976	CT_114	transglutaminase family protein	WP_015430206.1	NP_219617.1
BOUR_RS02210	140.431	yebL	zinc ABC transporter substrate-binding protein	WP_009871767.1	NP_219925.1				BOUR_RS00595	267.174	incD	inclusion membrane protein IncD	WP_015430207.1	NP_219618.1
BOUR_RS02220	78.9193	CT_417	metal ABC transporter permease	WP_009872642.1	NP_219927.1				BOUR_RS00600	214.534	incE	inclusion membrane protein IncE	WP_015430208.1	NP_219619.1
BOUR_RS02335	1100.41	fusA	elongation factor G	WP_009872654.1	WP_009873810.1				BOUR_RS00605	168.402	incF	inclusion membrane protein IncF	WP_010725072.1	NP_219620.1
BOUR_RS02340	113.183	rpsG	30S ribosomal protein S7	WP_009872655.1	NP_219950.1				BOUR_RS00610	153.326	incG	inclusion membrane protein IncG	WP_009871465.1	NP_219621.1
BOUR_RS02365	1281.03	omcB	outer membrane complex protein OmcB	WP_009873136.1	WP_011458368.1				BOUR_RS00625	278.324	rpe	ribulose-phosphate 3-epimerase	WP_020966602.1	NP_219624.1
BOUR_RS02370	721.703	omcA	small cysteine-rich outer membrane protein	WP_009871799.1	NP_219956.1				BOUR_RS00635	120.924	accB	acetyl-CoA carboxylase biotin carboxyl carrier protein	WP_009872393.1	NP_219626.1
BOUR_RS02380	119.441	gltX	glutamate--tRNA ligase	WP_009872662.1	NP_219958.1				BOUR_RS00640	847.228	accC	acetyl-CoA carboxylase biotin carboxylase subunit	WP_009872394.1	NP_219627.1
BOUR_RS02385	438.716	CT_446	helix-turn-helix domain-containing protein	WP_009872663.1	NP_219959.1				BOUR_RS00645	464.283	rplM	50S ribosomal protein L13	WP_009872396.1	NP_219628.1
BOUR_RS02440	134.416	tarP	type III secretion system actin-recruiting effector Tarp	WP_015506539.1	NP_219969.1				BOUR_RS00650	391.862	rpsI	30S ribosomal protein S9	WP_009872271.1	NP_219629.1
BOUR_RS02575	134.95	oppB_2	ABC transporter permease	WP_009871838.1	NP_219992.1				BOUR_RS00660	192.049	adk	adenylate kinase	WP_009872398.1	NP_219631.1
BOUR_RS02580	206.018	oppA_4	ABC transporter substrate-binding protein	WP_009871839.1	NP_219993.1				BOUR_RS00665	111.344	glnP	amino acid ABC transporter permease	WP_009872399.1	NP_219632.1
BOUR_RS02640	178.555	rho	transcription termination factor Rho	WP_009872700.1	NP_220005.1				BOUR_RS00670	109.759	glnQ	amino acid ABC transporter ATP-binding protein	WP_010725083.1	NP_219633.1
BOUR_RS02660	468.36	npt2	NTP/H+ exchange transporter Npt2	WP_009872703.1	NP_220009.1				BOUR_RS00675	160.893	CT_131	hypothetical protein	WP_009871478.1	NP_219634.1
BOUR_RS02665	90.4491	CT_496	CDP-alcohol phosphatidyltransferase family protein	WP_009872704.1	NP_220010.1				BOUR_RS00695	249.093	CT_135	hypothetical protein	WP_009873048.1	NP_219638.1
BOUR_RS02685	370.522	mnmG	tRNA uridine-5-carboxymethylaminomethyl(34) synthesis enzyme MnmG	WP_009872706.1	NP_220013.1				BOUR_RS00700	541.441	CT_136	alpha/beta hydrolase	WP_009873049.1	NP_219639.1
BOUR_RS02695	394.122	ndk	nucleoside-diphosphate kinase	WP_009871864.1	NP_220015.1				BOUR_RS00705	124.614	ywlC	L-threonylcarbamoyladenylate synthase	WP_009871483.1	NP_219640.1
BOUR_RS02720	124.698	CT_504	hypothetical protein	WP_009872709.1	NP_220019.1				BOUR_RS00710	235.3	CT_138	dipeptidase	WP_009871484.1	NP_219641.1
BOUR_RS02730	103.682	rplQ	50S ribosomal protein L17	WP_009872711.1	NP_220021.1				BOUR_RS00725	169.054	secA_1	SEC-C metal-binding domain-containing protein		NP_219644.1
BOUR_RS02735	481.308	rpoA	DNA-directed RNA polymerase subunit alpha	WP_009871871.1	NP_220022.1				BOUR_RS00740	547.093	CT_142	hypothetical protein	WP_009871488.1	NP_219645.1
BOUR_RS02750	224.478	secY	preprotein translocase subunit SecY	WP_009872713.1	NP_220025.1				BOUR_RS00745	206.958	CT_143	hypothetical protein	WP_009871489.1	NP_219646.1
BOUR_RS02755	107.553	rplO	50S ribosomal protein L15	WP_009872714.1	NP_220026.1				BOUR_RS00750	517.226	CT_144	hypothetical protein	WP_012728056.1	NP_219647.1
BOUR_RS02780	140.553	rplE	50S ribosomal protein L5	WP_009872718.1	WP_011458447.1				BOUR_RS00755	955.233	CT_145	SUMF1/EgtB/PvdO family nonheme iron enzyme	WP_012728057.1	NP_219648.1
BOUR_RS02810	107.242	rpsC	30S ribosomal protein S3	WP_009872722.1	WP_009872722.1				BOUR_RS00760	603.7	ligA	NAD-dependent DNA ligase LigA	WP_009871492.1	NP_219649.1
BOUR_RS02825	547.244	rplB	50S ribosomal protein L2	WP_009872724.1	WP_011458455.1				BOUR_RS00765	800.298	CT_147	hypothetical protein	WP_015430209.1	NP_219650.1
BOUR_RS02830	77.2886	rl23	50S ribosomal protein L23	WP_009872725.1	NP_220041.1				BOUR_RS00770	194.209	mhpA	FAD-dependent monooxygenase	WP_009872413.1	NP_219651.1
BOUR_RS02835	229.884	rplD	50S ribosomal protein L4	WP_009872726.1	NP_220042.1				BOUR_RS00785	576.668	CT_151	FtsX-like permease family protein	WP_009872415.1	NP_219654.1
BOUR_RS02840	162.023	rplC	50S ribosomal protein L3	WP_009872727.1	NP_220043.1				BOUR_RS00795	456.169	CT_153	MAC/perforin domain-containing protein	WP_015430211.1	NP_219656.1
BOUR_RS02845	1673.55	CT_529	hypothetical protein	WP_009872728.1	NP_220044.1				BOUR_RS00865	122.606		DUF3491 domain-containing protein	WP_009873059.1
BOUR_RS02890	84.1751	CT_538	DUF2709 domain-containing protein	WP_009872734.1	NP_220053.1				BOUR_RS00885	97.2377	trpB	tryptophan synthase subunit beta	WP_009873061.1	NP_219673.1
BOUR_RS02915	186.878	aspS	aspartate--tRNA ligase	WP_009873150.1	NP_220057.1				BOUR_RS00920	451.97	dsbG	DsbA family protein	WP_009872433.1	NP_219681.1
BOUR_RS02920	111.435	hisS	histidine--tRNA ligase	WP_009872737.1	NP_220058.1				BOUR_RS00935	477.72	tauB	ABC transporter ATP-binding protein	WP_009872436.1	NP_219684.1
BOUR_RS02935	171.207	dnaE	DNA polymerase III subunit alpha	WP_009872739.1	NP_220060.1				BOUR_RS00950	233.846	CT_181	hypothetical protein	WP_009872437.1	NP_219685.1
BOUR_RS02985	103.208	brnQ	branched-chain amino acid transport system II carrier protein	WP_009872747.1	NP_220069.1				BOUR_RS00955	408.797	kdsB	3-deoxy-manno-octulosonate cytidylyltransferase	WP_009872438.1	NP_219686.1
BOUR_RS03010	105.56	cdsJ	SctJ family type III secretion inner membrane ring lipoprotein Cds	WP_009872752.1	NP_220074.1				BOUR_RS00960	307.629	pyrG	CTP synthase	WP_014541238.1	NP_219687.1
BOUR_RS03045	157.574	CT_565	hypothetical protein	WP_009871930.1	NP_220080.1				BOUR_RS00970	745.18	zwf	glucose-6-phosphate dehydrogenase	WP_009872441.1	WP_010230499.1
BOUR_RS03050	119.632	CT_566	hypothetical protein	WP_009871931.1	NP_220081.1				BOUR_RS00975	266.109	pgl	6-phosphogluconolactonase	WP_009872442.1	NP_219690.1
BOUR_RS03070	151.308	gspF	type II secretion system F family protein	WP_014541284.1	NP_220085.1				BOUR_RS00980	128.237	dnaX_1	DNA polymerase III subunit delta'	WP_009872443.1	NP_219691.1
BOUR_RS03075	331.326	gspE	GspE/PulE family protein	WP_009873155.1	NP_220086.1				BOUR_RS00985	188.381	tmk	dTMP kinase	WP_009872444.1	NP_219692.1
BOUR_RS03080	538.645	gspD	type II secretion system protein GspD	WP_009873156.1	NP_220087.1				BOUR_RS00990	1822.41	gyrA	DNA topoisomerase (ATP-hydrolyzing) subunit A	WP_009872445.1	NP_219693.1
BOUR_RS03085	440.812	CT_573	hypothetical protein	WP_014541285.1	NP_220088.1				BOUR_RS00995	1189.21	gyrB	DNA topoisomerase (ATP-hydrolyzing) subunit B	WP_009872446.1	NP_219694.1
BOUR_RS03110	105.322	copB	type III secretion system translocon subunit CopB	WP_009873162.1	NP_220093.1				BOUR_RS01010	140.778	tgt	tRNA guanosine(34) transglycosylase Tgt	WP_009872449.1	NP_219697.1
BOUR_RS03115	379.263	copD	type III secretion system translocon subunit CopD	WP_009873163.1	NP_220094.1				BOUR_RS01015	472.091	mgtE	magnesium transporter	WP_009872450.1	NP_219698.1
BOUR_RS03130	107.71	thrS	threonine--tRNA ligase	WP_009873165.1	NP_220096.1				BOUR_RS01020	117.752	CT_195	hypothetical protein	WP_009871541.1	NP_219699.1
BOUR_RS03245	861.059	ahpC	peroxiredoxin	WP_009872781.1	NP_220119.1				BOUR_RS01035	202.023	oppA_3	peptide ABC transporter substrate-binding protein	WP_014541239.1	NP_219702.1
BOUR_RS03315	136.979	sigA	RNA polymerase sigma factor	WP_009871983.1	NP_220132.1				BOUR_RS01050	109.116	oppD	ABC transporter ATP-binding protein	WP_009871547.1	NP_219705.1
BOUR_RS03330	85.9611	rpsT	30S ribosomal protein S20	WP_009873173.1	NP_220134.1				BOUR_RS01060	175.134	CT_203	DUF1186 family protein	WP_010725120.1	NP_219707.1
BOUR_RS03335	314.99	CT_618	hypothetical protein	WP_009873174.1	NP_220135.1				BOUR_RS01065	177.837	ybhI	anion permease	WP_009873068.1	NP_219708.1
BOUR_RS03340	118.833	CT_619	CT620/CT621 family type III secretion system effector	WP_009872793.1	NP_220136.1				BOUR_RS01070	215.067	pfkA_1	diphosphate--fructose-6-phosphate 1-phosphotransferase	WP_010725121.1	NP_219709.1
BOUR_RS03375	197.775	rpsD	30S ribosomal protein S4	WP_009873178.1	NP_220143.1				BOUR_RS01075	139.735	CT_206	alpha/beta hydrolase	WP_010725122.1	NP_219710.1
BOUR_RS03440	79.2609	tyrB	aromatic amino acid transaminase	WP_014541292.1	NP_220154.1				BOUR_RS01080	178.866	pfkA_2	diphosphate--fructose-6-phosphate 1-phosphotransferase	WP_014541241.1	NP_219711.1
BOUR_RS03460	247.631	ygeD	MFS transporter	WP_009873189.1	NP_220159.1				BOUR_RS01095	200.466	waaA	lipid IV(A) 3-deoxy-D-manno-octulosonic acid transferase	WP_009871554.1	NP_219712.1
BOUR_RS03485	422.12	CT_646	hypothetical protein	WP_009872813.1	NP_220164.1				BOUR_RS01100	842.303	leuS	leucine--tRNA ligase	WP_009871555.1	NP_219713.1
BOUR_RS03490	148.818	CT_647	hypothetical protein	WP_009872017.1	NP_220165.1				BOUR_RS01105	495.125	hemL	glutamate-1-semialdehyde 2,1-aminomutase	WP_009871556.1	NP_219714.1
BOUR_RS03495	473.866	CT_648	toxin-antitoxin system YwqK family antitoxin	WP_009872814.1	NP_220166.1				BOUR_RS01120	130.439	rpiA	ribose-5-phosphate isomerase RpiA	WP_009873074.1	NP_219717.1
BOUR_RS03555	169.464	sfhB	RluA family pseudouridine synthase	WP_009872824.1	NP_220177.1				BOUR_RS01125	276.395	CT_214	hypothetical protein	WP_009871560.1	NP_219718.1
BOUR_RS03565	252.215	CT_660	DNA gyrase subunit A	WP_014541294.1	NP_220179.1				BOUR_RS01130	551.386	dhnA	class I fructose-bisphosphate aldolase	WP_009871561.1	NP_219719.1
BOUR_RS03665	102.804	frr	ribosome recycling factor	WP_009873197.1	NP_220196.1				BOUR_RS01135	450.613	xasA	amino acid permease	WP_009873075.1	NP_219720.1
BOUR_RS03670	339.143	pyrH	UMP kinase	WP_014541297.1	NP_220197.1				BOUR_RS01140	163.75		tRNA 2-thiocytidine biosynthesis TtcA family protein	WP_014540974.1	WP_014540974.1
BOUR_RS03675	184.082	tsf	translation elongation factor Ts	WP_009872841.1	NP_220198.1				BOUR_RS01145	445.921	surE	5'/3'-nucleotidase SurE	WP_009871564.1	NP_219722.1
BOUR_RS03680	282.589	rpsB	30S ribosomal protein S2	WP_014541298.1	NP_220199.1				BOUR_RS01160	892.536	yqfU	YitT family protein	WP_009873076.1	NP_219725.1
BOUR_RS03690	3112.28	ompA	hypothetical protein	WP_014541299.1	NP_220200.1				BOUR_RS01185	191.593	CT_223	IncA family protein	WP_010725128.1	NP_219728.1
BOUR_RS03740	183.866	CT_691	TIGR00153 family protein	WP_009872066.1	NP_220210.1				BOUR_RS01210	157.413	CT_228	IncA family protein	WP_009873080.1	NP_219733.1
BOUR_RS03775	222.248	mnmE	tRNA uridine-5-carboxymethylaminomethyl(34) synthesis GTPase MnmE	WP_009872073.1	NP_220217.1				BOUR_RS01240	346.366		MFS transporter	WP_014541242.1	WP_014541756.1
BOUR_RS03790	104.109	secA	preprotein translocase subunit SecA	WP_009872862.1	NP_220220.1				BOUR_RS01250	352.063	acpP	acyl carrier protein	WP_009871583.1	NP_219741.1
BOUR_RS03800	205.753	der	ribosome biogenesis GTPase Der	WP_009872078.1	NP_220222.1				BOUR_RS01255	526.086	fabG	3-oxoacyl-ACP reductase FabG	WP_009872488.1	NP_219742.1
BOUR_RS03910	162.209	yjbC	pseudouridine synthase	WP_009872100.1	NP_220242.1				BOUR_RS01260	488.245	fabD	ACP S-malonyltransferase	WP_009873082.1	NP_219743.1
BOUR_RS03950	292.23	ribA/ribB	bifunctional 3,4-dihydroxy-2-butanone-4-phosphate synthase/GTP cyclohydrolase II	WP_009872884.1	NP_220250.1				BOUR_RS01265	1044.05	fabH	ketoacyl-ACP synthase III	WP_009872490.1	NP_219744.1
BOUR_RS03965	637.292	CT_734	hypothetical protein	WP_009872886.1	NP_220253.1				BOUR_RS01275	2320.55	bamA	outer membrane protein assembly factor BamA	WP_009872493.1	NP_219746.1
BOUR_RS03970	218.694	dagA_2	sodium:alanine symporter family protein	WP_014541304.1	NP_220254.1				BOUR_RS01280	275.2	CT_242	OmpH family outer membrane protein	WP_009872494.1	NP_219747.1
BOUR_RS04005	22681.5		16S ribosomal RNA						BOUR_RS01285	920.198	lpxD	UDP-3-O-(3-hydroxymyristoyl)glucosamine N-acyltransferase	WP_009871590.1	NP_219748.1
BOUR_RS04010	877819		23S ribosomal RNA						BOUR_RS01295	132.584	pdhA	pyruvate dehydrogenase (acetyl-transferring) E1 component subunit alpha	WP_009872496.1	NP_219750.1
BOUR_RS04065	176.934	alaS	alanine--tRNA ligase	WP_009872899.1	NP_220268.1				BOUR_RS01305	132.024	pdhC	pyruvate dehydrogenase complex dihydrolipoamide acetyltransferase	WP_009872498.1	NP_219752.1
BOUR_RS04090	119.124	tkt	transketolase	WP_009872901.1	NP_220269.1				BOUR_RS01310	958.673	glgP	glycogen/starch/alpha-glucan phosphorylase	WP_014541244.1	NP_219753.1
BOUR_RS04185	151.217	CT_768	hypothetical protein	WP_009873210.1	NP_220287.1				BOUR_RS01320	182.302	dnaA	chromosomal replication initiator protein DnaA	WP_009872501.1	NP_219755.1
BOUR_RS04225	199.653	CT_775	1-acyl-sn-glycerol-3-phosphate acyltransferase	WP_009872920.1	NP_220294.1				BOUR_RS01325	1492.97	yidC	membrane protein insertase YidC	WP_009873000.1	NP_219756.1
BOUR_RS04230	276.957	aas	AMP-binding protein	WP_009873211.1	NP_220295.1				BOUR_RS01330	155.752	lgt	prolipoprotein diacylglyceryl transferase	WP_009872503.1	NP_219757.1
BOUR_RS04325	192.068	CT_794.1	hypothetical protein	WP_014541832.1	NP_220314.1				BOUR_RS01335	312.035	CT_253	lipoprotein	WP_009871600.1	NP_219758.1
BOUR_RS04330	186.243	CT_795	hypothetical protein	WP_009872177.1	NP_220315.1				BOUR_RS01340	168.031	CT_254	CPBP family intramembrane metalloprotease	WP_009872504.1	NP_219759.1
BOUR_RS04345	335.529	glgA	glycogen synthase GlgA	WP_009873222.1	NP_220318.1				BOUR_RS01350	204.52	CT_256	hemolysin family protein	WP_009872506.1	NP_219761.1
BOUR_RS04355	78.6052	CT_799	50S ribosomal protein L25/general stress protein Ctc	WP_009872181.1	NP_220319.1				BOUR_RS01355	170.665	CT_257	hemolysin family protein	WP_009872507.1	NP_219762.1
BOUR_RS04375	173.674	rplI	50S ribosomal protein L9	WP_009873225.1	NP_220323.1				BOUR_RS01360	218.8	yhfO	cysteine desulfurase family protein	WP_009872508.1	NP_219763.1
BOUR_RS04395	163.466		insulinase family protein	WP_009872943.1	WP_009872943.1				BOUR_RS01365	212.407	CT_259	serine/threonine-protein phosphatase	WP_009872509.1	NP_219764.1
BOUR_RS04405	210.978	cafE	Rne/Rng family ribonuclease	WP_009872945.1	NP_220328.1				BOUR_RS01370	188.669	CT_260	YbjN domain-containing protein	WP_009871607.1	NP_219765.1
BOUR_RS04435	94.8451	pmpD	autotransporter protein PmpD	WP_009872948.1	NP_220332.1				BOUR_RS01375	221.402	dnaQ_1	DUF3820 family protein	WP_009871608.1	NP_219766.1
BOUR_RS04445	131.849		YtxH domain-containing protein	WP_009872198.1	WP_009872198.1				BOUR_RS01390	506.654	msbA	ABC transporter ATP-binding protein	WP_009872513.1	NP_219769.1
BOUR_RS04515	167.376	nrdA	ribonucleoside-diphosphate reductase subunit alpha	WP_009873233.1	NP_220348.1				BOUR_RS01395	476.961	accA	acetyl-CoA carboxylase carboxyltransferase subunit alpha	WP_009872514.1	NP_219770.1
BOUR_RS04540	140.946	nusB	transcription antitermination factor NusB	WP_009872964.1	NP_220353.1				BOUR_RS01400	1105.34	CT_266	hypothetical protein	WP_009872515.1	NP_219771.1
BOUR_RS04545	133.728	infC	translation initiation factor IF-3	WP_014541835.1	NP_220354.1				BOUR_RS01405	242.184	ihfA	HU family DNA-binding protein	WP_009871614.1	NP_219772.1
BOUR_RS04560	131.911	pheS	phenylalanine--tRNA ligase subunit alpha	WP_009872967.1	NP_220357.1				BOUR_RS01410	700.459	amiA	N-acetylmuramoyl-L-alanine amidase	WP_009871615.1	NP_219773.1
BOUR_RS04590	543.739	ftsH	ATP-dependent zinc metalloprotease FtsH	WP_009872971.1	NP_220362.1				BOUR_RS01415	1305.02	murE	UDP-N-acetylmuramoyl-L-alanyl-D-glutamate--2,6-diaminopimelate ligase	WP_009872516.1	NP_219774.1
BOUR_RS04595	466.551	pnp	polyribonucleotide nucleotidyltransferase	WP_009873235.1	NP_220363.1				BOUR_RS01420	202.896	pbp3	penicillin-binding protein 2	WP_009872517.1	NP_219775.1
BOUR_RS04660	106.006	CT_854	ABC transporter permease/substrate-binding protein	WP_009872980.1	NP_220376.1				BOUR_RS01430	156.107	rsmH	16S rRNA (cytosine(1402)-N(4))-methyltransferase RsmH	WP_009872518.1	NP_219777.1
BOUR_RS04685	223.419	CT_857	NhaD family Na+:H+ antiporter	WP_009872982.1	NP_220379.1				BOUR_RS01435	269.795	CT_273	DUF5399 domain-containing protein	WP_009871620.1	NP_219778.1
BOUR_RS04740	141.381	glgB	1,4-alpha-glucan branching protein GlgB	WP_009873243.1	NP_220388.1				BOUR_RS01445	863.69	dnaA	chromosomal replication initiator protein DnaA	WP_009871622.1	NP_219780.1
BOUR_RS04745	537.14	CT_867	deubiquitinase	WP_014541311.1	NP_220389.1				BOUR_RS01450	268.417	CT_276	polymer-forming cytoskeletal protein	WP_009871623.1	NP_219781.1
BOUR_RS04750	245.241	CT_868	deubiquitinase	WP_014541312.1	NP_220390.1				BOUR_RS01460	964.92	nqr2	Na(+)-transporting NADH-quinone reductase subunit B	WP_009872520.1	NP_219783.1
BOUR_RS04795	118.728		plasmid-encoded gene: integrase pGP7-D	WP_010889882.1					BOUR_RS01465	162.957	nqr3	Na(+)-translocating NADH-quinone reductase subunit C	WP_009872521.1	NP_219784.1
BOUR_RS04800	2523.94		plasmid-encoded gene: site-specific integrase	WP_012718315.1					BOUR_RS01485	1614.73		hypothetical protein	WP_009872525.1	WP_009872525.1
BOUR_RS04805	177.96		plasmid-encoded gene: replicative DNA helicase	WP_012718306.1					BOUR_RS01490	175.523	CT_284	phosphatidylserine/phosphatidylglycerophosphate/cardiolipin synthase family protein	WP_009871631.1	NP_219789.1
BOUR_RS04815	113.072	Pgp3	plasmid-encoded gene: virulence factor Pgp3	WP_010889886.1					BOUR_RS01500	1908.97	clpC	ATP-dependent Clp protease ATP-binding subunit	WP_009873087.1	NP_219791.1
BOUR_RS04835	29193.9	ssrA	transfer-messenger RNA						BOUR_RS01505	479.32	mnmA	tRNA 2-thiouridine(34) synthase MnmA	WP_009873088.1	NP_219792.1
BOUR_RS04840	286.152	rnpB	RNase P RNA component class A						BOUR_RS01510	578.605	CT_288	IncA family protein	WP_009873090.1	NP_219793.1
									BOUR_RS01515	2318.59	CT_289	hypothetical protein	WP_009872531.1	NP_219794.1
									BOUR_RS01520	271.993	ptsN_1	PTS sugar transporter subunit IIA	WP_009871638.1	NP_219795.1
									BOUR_RS01525	307.362	ptsN_2	PTS sugar transporter subunit IIA	WP_009872532.1	NP_219796.1
									BOUR_RS01530	731.609	dut	dUTP diphosphatase	WP_009871640.1	NP_219797.1
									BOUR_RS01535	303.789	accD	acetyl-CoA carboxylase, carboxyltransferase subunit beta	WP_009871641.1	NP_219798.1
									BOUR_RS01540	572.35	sodM	superoxide dismutase	WP_009872533.1	NP_219799.1
									BOUR_RS01545	1505.98	mrsA_1	phospho-sugar mutase	WP_009872534.1	NP_219800.1
									BOUR_RS01550	492.382	CT_296	DUF5070 domain-containing protein	WP_009872535.1	NP_219801.1
									BOUR_RS01555	116.746	rnc	ribonuclease III	WP_009872536.1	NP_219802.1
									BOUR_RS01560	355.749	radA	DNA repair protein RadA	WP_014541245.1	NP_219803.1
									BOUR_RS01575	529.975	pknD	serine/threonine-protein kinase PknD	WP_014541246.1	NP_219806.1
									BOUR_RS01580	1056.29	valS	valine--tRNA ligase	WP_014541247.1	NP_219807.1
									BOUR_RS01585	163.756	CT_303	hypothetical protein	WP_014541248.1	NP_219808.1
									BOUR_RS01595	655.682	atpI	V-type ATP synthase subunit I	WP_009872543.1	NP_219810.1
									BOUR_RS01605	315.901	atpB	V-type ATP synthase subunit B	WP_009872545.1	NP_219812.1
									BOUR_RS01610	594.697		V-type ATP synthase subunit A	WP_009872546.1	WP_010230899.1
									BOUR_RS01615	136.057	CT_309	DUF2764 domain-containing protein	WP_009872547.1	NP_219814.1
									BOUR_RS01620	505.997	atpE	V-type ATP synthase subunit E	WP_014541249.1	NP_219815.1
									BOUR_RS01630	317.002	CT_312	hypothetical protein	WP_009871659.1	NP_219817.1
									BOUR_RS01635	2453.06	tal	transaldolase	WP_014541760.1	NP_219818.1
									BOUR_RS01640	10411	rpoC	DNA-directed RNA polymerase subunit beta'	WP_014541251.1	NP_219819.1
									BOUR_RS01645	5360.37	rpoB	DNA-directed RNA polymerase subunit beta	WP_014541252.1	NP_219820.1
									BOUR_RS01650	823.122	rplL	50S ribosomal protein L7/L12	WP_009872553.1	NP_219821.1
									BOUR_RS01655	415.528	rplJ	50S ribosomal protein L10	WP_009872554.1	NP_219822.1
									BOUR_RS01660	1130.76	rplA	50S ribosomal protein L1	WP_009872555.1	NP_219823.1
									BOUR_RS01665	419.115	rplK	50S ribosomal protein L11	WP_009872556.1	NP_219824.1
									BOUR_RS01670	612.908	nusG	transcription termination/antitermination protein NusG	WP_014541253.1	NP_219825.1
									BOUR_RS01685	4231.02	tuf	elongation factor Tu	WP_009872559.1	WP_009873724.1
									BOUR_RS01695	142.886	infA	translation initiation factor IF-1	WP_009871670.1	WP_010882723.1
									BOUR_RS01740	589.264	trpC	phosphoribosylanthranilate isomerase	WP_009872563.1	NP_219834.1
									BOUR_RS01745	455.035	tpiA	triose-phosphate isomerase	WP_009873107.1	NP_219835.1
									BOUR_RS01750	367.919	xseA	exodeoxyribonuclease VII large subunit	WP_014541254.1	NP_219836.1
									BOUR_RS01765	294.584	dxs	1-deoxy-D-xylulose-5-phosphate synthase	WP_009872568.1	NP_219838.1
									BOUR_RS01770	800.134	pyk	pyruvate kinase	WP_009873110.1	NP_219839.1
									BOUR_RS01775	268.295	uvrA	excinuclease ABC subunit UvrA	WP_014541255.1	NP_219840.1
									BOUR_RS01780	142.936	dnaX	DNA polymerase III subunit gamma/tau	WP_009872571.1	NP_219841.1
									BOUR_RS01790	614.515	ptsP	phosphoenolpyruvate--protein phosphotransferase	WP_009872572.1	NP_219843.1
									BOUR_RS01815	806.899	pdhA/B	thiamine pyrophosphate-dependent enzyme	WP_009871691.1	NP_219847.1
									BOUR_RS01820	2945.31	dnaJ	molecular chaperone DnaJ	WP_009872577.1	NP_219848.1
									BOUR_RS01830	157.822	CT_343	tRNA (adenosine(37)-N6)-threonylcarbamoyltransferase complex dimerization subunit type 1 TsaB	WP_009872578.1	NP_219850.1
									BOUR_RS01835	1806.38	lon	endopeptidase La	WP_009872579.1	NP_219851.1
									BOUR_RS01845	111.741	elaC	ribonuclease Z	WP_009872580.1	NP_219853.1
									BOUR_RS01855	3730.2	yjjK	ABC-F family ATP-binding cassette domain-containing protein	WP_009872582.1	NP_219855.1
									BOUR_RS01860	149.135	maf	Maf-like protein	WP_009872583.1	NP_219856.1
									BOUR_RS01865	263.512	CT_350	HEAT repeat domain-containing protein	WP_009872584.1	NP_219857.1
									BOUR_RS01870	241.556	CT_351	Organic solvent tolerance protein OstA		NP_219858.1
									BOUR_RS01875	164.574	secG	preprotein translocase subunit SecG	WP_009872586.1	WP_010231064.1
									BOUR_RS01880	645.658	def	peptide deformylase	WP_009872587.1	NP_219861.1
									BOUR_RS01885	595.301	rsmA	16S rRNA (adenine(1518)-N(6)/adenine(1519)-N(6))-dimethyltransferase RsmA	WP_009873114.1	NP_219862.1
									BOUR_RS01890	2886.53	CT_355	hypothetical protein	WP_009872589.1	NP_219863.1
									BOUR_RS01895	437.64	yyaL	thioredoxin domain-containing protein	WP_014541257.1	NP_219864.1
									BOUR_RS01915	1141.06	CT_359	biotin transporter BioY	WP_009872593.1	NP_219868.1
									BOUR_RS01925	231.197	CT_360	hypothetical protein	WP_014541258.1	NP_219869.1
									BOUR_RS01930	787.32	dapA	4-hydroxy-tetrahydrodipicolinate synthase	WP_014541259.1	NP_219870.1
									BOUR_RS01935	929.524	lysC	aspartate kinase	WP_009872597.1	NP_219871.1
									BOUR_RS01940	265.017	asd	aspartate-semialdehyde dehydrogenase	WP_009872598.1	NP_219872.1
									BOUR_RS01945	675.794	dapB	4-hydroxy-tetrahydrodipicolinate reductase	WP_009872599.1	NP_219873.1
									BOUR_RS01950	452.641	CT_365	hypothetical protein	WP_009872600.1	NP_219874.1
									BOUR_RS01955	143.691	aroA	3-phosphoshikimate 1-carboxyvinyltransferase	WP_014541260.1	NP_219875.1
									BOUR_RS01985	851.492	CT_372	carbohydrate porin	WP_009872606.1	NP_219881.1
									BOUR_RS01990	203.226	CT_373	pyruvoyl-dependent arginine decarboxylase	WP_014541263.1	NP_219882.1
									BOUR_RS01995	272.215	arcD	amino acid permease	WP_014541264.1	NP_219883.1
									BOUR_RS02000	342.529	CT_375	FAD-dependent oxidoreductase	WP_014541265.1	NP_219884.1
									BOUR_RS02005	724.516	mdhC	malate dehydrogenase	WP_014541266.1	NP_219885.1
									BOUR_RS02015	808.782	pgi	glucose-6-phosphate isomerase	WP_014541267.1	NP_219887.1
									BOUR_RS02020	445.697	hflX	GTPase HflX	WP_014541268.1	NP_219888.1
									BOUR_RS02025	148.515		MBL fold metallo-hydrolase	WP_014541269.1	WP_014541269.1
									BOUR_RS02030	856.182	artJ	arginine ABC transporter substrate-binding protein ArtJ	WP_014541270.1	NP_219890.1
									BOUR_RS02060	641.089	CT_386	MYG1 family protein	WP_009871738.1	NP_219896.1
									BOUR_RS02065	422.59	CT_387	LOG family protein	WP_014541272.1	NP_219897.1
									BOUR_RS02075	166.175	CT_389	DUF1207 domain-containing protein	WP_014541273.1	NP_219899.1
									BOUR_RS02080	273.341	aspC	LL-diaminopimelate aminotransferase	WP_014541274.1	NP_219900.1
									BOUR_RS02095	808.487	proS	proline--tRNA ligase	WP_009872623.1	NP_219903.1
									BOUR_RS02100	190.947	hrcA	heat-inducible transcriptional repressor HrcA	WP_014541820.1	NP_219904.1
									BOUR_RS02110	1325.58	dnaK	molecular chaperone DnaK	WP_009872626.1	NP_219906.1
									BOUR_RS02115	1526.13	vacB	ribonuclease R	WP_009872627.1	NP_219907.1
									BOUR_RS02120	636.229	CT_398	zinc ribbon domain-containing protein	WP_009872628.1	NP_219908.1
									BOUR_RS02125	438.293	yrbH	KpsF/GutQ family sugar-phosphate isomerase	WP_009872629.1	NP_219909.1
									BOUR_RS02130	427.159	sucB_2	dihydrolipoamide acetyltransferase family protein	WP_009872630.1	NP_219910.1
									BOUR_RS02135	705.123	gltT	dicarboxylate/amino acid:cation symporter	WP_009872631.1	NP_219911.1
									BOUR_RS02140	2100.71	lpxK	tetraacyldisaccharide 4'-kinase	WP_009872632.1	WP_010231211.1
									BOUR_RS02145	249.103	yjfH	RNA methyltransferase	WP_009872633.1	NP_219913.1
									BOUR_RS02150	563.031	CT_404	class I SAM-dependent rRNA methyltransferase	WP_009872634.1	NP_219914.1
									BOUR_RS02155	713.341	ribC	riboflavin synthase	WP_009871757.1	NP_219915.1
									BOUR_RS02160	156.303	nrdR	transcriptional regulator NrdR	WP_009871758.1	NP_219916.1
									BOUR_RS02165	95.4665	dksA	TraR/DksA family transcriptional regulator	WP_009871759.1	NP_219917.1
									BOUR_RS02170	97.1399	lspA	signal peptidase II	WP_009872635.1	NP_219918.1
									BOUR_RS02175	432.668	CT_409	AGCS family amino acid carrier protein	WP_009872636.1	NP_219919.1
									BOUR_RS02180	240.489	pcnB_1	polynucleotide adenylyltransferase PcnB	WP_009872637.1	NP_219920.1
									BOUR_RS02185	182.075	lpxB	lipid-A-disaccharide synthase	WP_009872638.1	NP_219921.1
									BOUR_RS02190	99.9579	pmpA	Pmp family polymorphic membrane protein autotransporter adhesin	WP_009872639.1	NP_219922.1
									BOUR_RS02195	4587.09	pmpB	polymorphic outer membrane protein middle domain-containing protein	WP_009872640.1	NP_219923.1
									BOUR_RS02200	2320.18	pmpC	polymorphic outer membrane protein middle domain-containing protein	WP_009872641.1	NP_219924.1
									BOUR_RS02210	148.68	yebL	zinc ABC transporter substrate-binding protein	WP_009871767.1	NP_219925.1
									BOUR_RS02225	248.491	cgtA	Obg family GTPase CgtA	WP_009872643.1	NP_219928.1
									BOUR_RS02230	279.454	rpmA	50S ribosomal protein L27	WP_009871771.1	NP_219929.1
									BOUR_RS02235	319.009	rplU	50S ribosomal protein L21	WP_009871772.1	NP_219930.1
									BOUR_RS02245	360.244		DUF502 domain-containing protein	WP_015505967.1	WP_015505967.1
									BOUR_RS02265	466.372	CT_423	hemolysin family protein	WP_009872647.1	NP_219935.1
									BOUR_RS02275	536.579	CT_425	DUF3604 domain-containing protein	WP_009872648.1	NP_219937.1
									BOUR_RS02280	126.329	CT_426	CofH family radical SAM protein	WP_009872649.1	NP_219938.1
									BOUR_RS02295	1530.86	CT_429	UPF0158 family protein	WP_009873128.1	NP_219941.1
									BOUR_RS02300	1084.32	dapF	bifunctional diaminopimelate epimerase/glutamate racemase	WP_009873129.1	NP_219942.1
									BOUR_RS02305	978.801	clpP_1	ATP-dependent Clp protease proteolytic subunit	WP_009873130.1	NP_219943.1
									BOUR_RS02310	959.527	glyA	glycine hydroxymethyltransferase	WP_009873131.1	NP_219944.1
									BOUR_RS02325	362.197	cysJ	sulfite reductase flavoprotein subunit alpha	WP_014541279.1	NP_219947.1
									BOUR_RS02330	147.3	rpsJ	30S ribosomal protein S10	WP_009871791.1	NP_219948.1
									BOUR_RS02335	5320.73	fusA	elongation factor G	WP_009872654.1	WP_009873810.1
									BOUR_RS02340	612.082	rpsG	30S ribosomal protein S7	WP_009872655.1	NP_219950.1
									BOUR_RS02345	543.213	rpsL	30S ribosomal protein S12	WP_009871794.1	WP_020355892.1
									BOUR_RS02355	159.535		S41 family peptidase	WP_009873134.1	WP_009873811.1
									BOUR_RS02365	3689.42	omcB	outer membrane complex protein OmcB	WP_009873136.1	WP_011458368.1
									BOUR_RS02370	1776.26	omcA	small cysteine-rich outer membrane protein	WP_009871799.1	NP_219956.1
									BOUR_RS02380	807.603	gltX	glutamate--tRNA ligase	WP_009872662.1	NP_219958.1
									BOUR_RS02385	217.999	CT_446	helix-turn-helix domain-containing protein	WP_009872663.1	NP_219959.1
									BOUR_RS02390	1216.54	recJ	single-stranded-DNA-specific exonuclease RecJ	WP_009873137.1	NP_219960.1
									BOUR_RS02395	3199.57	secD	protein translocase subunit SecD	WP_009873139.1	NP_219961.1
									BOUR_RS02410	209.883	CT_450	isoprenyl transferase	WP_009871807.1	NP_219963.1
									BOUR_RS02415	248.082	cdsA	phosphatidate cytidylyltransferase	WP_009873140.1	NP_219964.1
									BOUR_RS02425	223.537	plsC	lysophospholipid acyltransferase family protein	WP_009872670.1	NP_219966.1
									BOUR_RS02430	250.072	argS	arginine--tRNA ligase	WP_009872671.1	NP_219967.1
									BOUR_RS02435	918.798	murA	UDP-N-acetylglucosamine 1-carboxyvinyltransferase	WP_009872672.1	NP_219968.1
									BOUR_RS02440	1642.57	tarP	type III secretion system actin-recruiting effector Tarp	WP_015506539.1	NP_219969.1
									BOUR_RS02445	430.013	CT_457	YebC/PmpR family DNA-binding transcriptional regulator	WP_009872674.1	NP_219970.1
									BOUR_RS02455	218.512	prfB	peptide chain release factor 2	WP_100059501.1	NP_219972.1
									BOUR_RS02460	405.571	CT_460	SWIB/MDM2 domain-containing protein	WP_009872676.1	NP_219973.1
									BOUR_RS02465	591.698	lpxG	UDP-2,3-diacylglucosamine diphosphatase LpxG	WP_009872677.1	NP_219974.1
									BOUR_RS02475	128.01	truA	tRNA pseudouridine(38-40) synthase TruA	WP_009873144.1	NP_219976.1
									BOUR_RS02480	158.421	CT_464	HAD family phosphatase	WP_009872679.1	NP_219977.1
									BOUR_RS02500	249.199	atoS	histidine kinase dimerization/phospho-acceptor domain-containing protein	WP_009872682.1	NP_219980.1
									BOUR_RS02525	136.219	CT_471	hypothetical protein	WP_009872685.1	NP_219984.1
									BOUR_RS02540	126.617	CT_472	RMD1 family protein	WP_009872687.1	NP_219985.1
									BOUR_RS02555	620.904	pheT	phenylalanine--tRNA ligase subunit beta	WP_015506540.1	NP_219988.1
									BOUR_RS02560	655.531	CT_476	toxin-antitoxin system YwqK family antitoxin	WP_009871835.1	NP_219989.1
									BOUR_RS02570	1026.64	oppC_2	ABC transporter permease	WP_009873145.1	NP_219991.1
									BOUR_RS02575	1056.25	oppB_2	ABC transporter permease	WP_009871838.1	NP_219992.1
									BOUR_RS02580	2257.97	oppA_4	ABC transporter substrate-binding protein	WP_009871839.1	NP_219993.1
									BOUR_RS02595	304.469	CT_482	hypothetical protein	WP_009872695.1	NP_219996.1
									BOUR_RS02605	113.189	CT_484	hypothetical protein	WP_009871846.1	NP_219998.1
									BOUR_RS02610	200.011	hemH	ferrochelatase	WP_009873147.1	NP_219999.1
									BOUR_RS02615	480.401	fliY	transporter substrate-binding domain-containing protein	WP_009871848.1	NP_220000.1
									BOUR_RS02630	273.253	glgC	glucose-1-phosphate adenylyltransferase	WP_009871851.1	NP_220003.1
									BOUR_RS02640	3057.92	rho	transcription termination factor Rho	WP_009872700.1	NP_220005.1
									BOUR_RS02645	1092.72	coaE	dephospho-CoA kinase	WP_009871854.1	NP_220006.1
									BOUR_RS02650	985.175	polA	DNA polymerase I	WP_009872701.1	NP_220007.1
									BOUR_RS02655	476.416	sohB	S49 family peptidase	WP_009872702.1	NP_220008.1
									BOUR_RS02660	504.735	npt2	NTP/H+ exchange transporter Npt2	WP_009872703.1	NP_220009.1
									BOUR_RS02665	459.124	CT_496	CDP-alcohol phosphatidyltransferase family protein	WP_009872704.1	NP_220010.1
									BOUR_RS02680	493.803	dnaB	replicative DNA helicase	WP_009872705.1	NP_220012.1
									BOUR_RS02685	1957.92	mnmG	tRNA uridine-5-carboxymethylaminomethyl(34) synthesis enzyme MnmG	WP_009872706.1	NP_220013.1
									BOUR_RS02695	5612.85	ndk	nucleoside-diphosphate kinase	WP_009871864.1	NP_220015.1
									BOUR_RS02710	641.05	CT_503	hypothetical protein	WP_009872708.1	NP_220018.1
									BOUR_RS02720	1134.08	CT_504	hypothetical protein	WP_009872709.1	NP_220019.1
									BOUR_RS02725	1105.31	gap	type I glyceraldehyde-3-phosphate dehydrogenase	WP_009872710.1	NP_220020.1
									BOUR_RS02730	251.372	rplQ	50S ribosomal protein L17	WP_009872711.1	NP_220021.1
									BOUR_RS02735	1779.07	rpoA	DNA-directed RNA polymerase subunit alpha	WP_009871871.1	NP_220022.1
									BOUR_RS02740	379.994	rpsK	30S ribosomal protein S11	WP_009871872.1	NP_220023.1
									BOUR_RS02745	377.293	rpsM	30S ribosomal protein S13	WP_009872712.1	WP_009873866.1
									BOUR_RS02750	1079	secY	preprotein translocase subunit SecY	WP_009872713.1	NP_220025.1
									BOUR_RS02755	342.036	rplO	50S ribosomal protein L15	WP_009872714.1	NP_220026.1
									BOUR_RS02760	463.51	rpsE	30S ribosomal protein S5	WP_009871876.1	NP_220027.1
									BOUR_RS02770	340.787	rplF	50S ribosomal protein L6	WP_009872716.1	NP_220029.1
									BOUR_RS02775	193.913	rpsH	30S ribosomal protein S8	WP_009872717.1	NP_220030.1
									BOUR_RS02780	537.452	rplE	50S ribosomal protein L5	WP_009872718.1	WP_011458447.1
									BOUR_RS02790	256.169	rplN	50S ribosomal protein L14	WP_009872720.1	WP_007073026.1
									BOUR_RS02805	364.565	rplP	50S ribosomal protein L16	WP_009872721.1	WP_009872721.1
									BOUR_RS02810	766.327	rpsC	30S ribosomal protein S3	WP_009872722.1	WP_009872722.1
									BOUR_RS02815	239.109	rplV	50S ribosomal protein L22	WP_009872723.1	NP_220038.1
									BOUR_RS02825	2029.42	rplB	50S ribosomal protein L2	WP_009872724.1	WP_011458455.1
									BOUR_RS02830	242.768	rl23	50S ribosomal protein L23	WP_009872725.1	NP_220041.1
									BOUR_RS02835	725.159	rplD	50S ribosomal protein L4	WP_009872726.1	NP_220042.1
									BOUR_RS02840	746.206	rplC	50S ribosomal protein L3	WP_009872727.1	NP_220043.1
									BOUR_RS02845	491.044	CT_529	hypothetical protein	WP_009872728.1	NP_220044.1
									BOUR_RS02850	468.673	fmt	methionyl-tRNA formyltransferase	WP_009872729.1	NP_220045.1
									BOUR_RS02855	852.578	lpxA	acyl-ACP--UDP-N-acetylglucosamine O-acyltransferase	WP_009872730.1	NP_220046.1
									BOUR_RS02860	110.475	fabZ	3-hydroxyacyl-ACP dehydratase FabZ	WP_009871896.1	NP_220047.1
									BOUR_RS02865	1505.71	lpxC	UDP-3-O-acyl-N-acetylglucosamine deacetylase	WP_009872731.1	NP_220048.1
									BOUR_RS02870	234.032	lnt	apolipoprotein N-acyltransferase	WP_014541282.1	NP_220049.1
									BOUR_RS02875	183.686	yciA	acyl-CoA thioesterase	WP_009871899.1	NP_220050.1
									BOUR_RS02880	352.584	dnaQ_2	DUF3820 family protein	WP_009871900.1	NP_220051.1
									BOUR_RS02885	373.018	tsaE	tRNA (adenosine(37)-N6)-threonylcarbamoyltransferase complex ATPase subunit type 1 TsaE	WP_009872733.1	NP_220052.1
									BOUR_RS02890	790.98	CT_538	DUF2709 domain-containing protein	WP_009872734.1	NP_220053.1
									BOUR_RS02900	205.202	trxA	thioredoxin	WP_009872735.1	NP_220054.1
									BOUR_RS02905	111.429	yibK	tRNA (cytidine(34)-2'-O)-methyltransferase	WP_009871904.1	NP_220055.1
									BOUR_RS02910	632.084	mip	FKBP-type peptidyl-prolyl cis-trans isomerase	WP_009871905.1	NP_220056.1
									BOUR_RS02915	1529.25	aspS	aspartate--tRNA ligase	WP_009873150.1	NP_220057.1
									BOUR_RS02920	1222.33	hisS	histidine--tRNA ligase	WP_009872737.1	NP_220058.1
									BOUR_RS02930	1679.74	uhpC	MFS transporter	WP_009871908.1	NP_220059.1
									BOUR_RS02935	1160.92	dnaE	DNA polymerase III subunit alpha	WP_009872739.1	NP_220060.1
									BOUR_RS02940	223.871	CT_546	outer membrane protein	WP_009872740.1	NP_220061.1
									BOUR_RS02945	283.467	CT_547	tetratricopeptide repeat protein	WP_009872741.1	NP_220062.1
									BOUR_RS02960	123.346	CT_550	hypothetical protein	WP_009872744.1	NP_220065.1
									BOUR_RS02965	270.102	DacC	D-alanyl-D-alanine carboxypeptidase family protein	WP_009872745.1	WP_009871915.1
									BOUR_RS02985	714.967	brnQ	branched-chain amino acid transport system II carrier protein	WP_009872747.1	NP_220069.1
									BOUR_RS02990	642	CT_555	DEAD/DEAH box helicase	WP_015506541.1	NP_220070.1
									BOUR_RS02995	398.977	CT_556	phage holin family protein	WP_009872749.1	NP_220071.1
									BOUR_RS03000	1581.25	lpdA	dihydrolipoyl dehydrogenase	WP_009872751.1	NP_220072.1
									BOUR_RS03005	349.758	lipA	lipoyl synthase	WP_009871922.1	NP_220073.1
									BOUR_RS03010	2230.6	cdsJ	SctJ family type III secretion inner membrane ring lipoprotein Cds	WP_009872752.1	NP_220074.1
									BOUR_RS03015	230.186	CT_560	hypothetical protein	WP_009872753.1	NP_220075.1
									BOUR_RS03025	700.751	cdsL	SctL family type III secretion system stator protein CdsL	WP_009872754.1	NP_220076.1
									BOUR_RS03030	388.087	cdsR	SctR family type III secretion system export apparatus subunit CdsR	WP_009872755.1	NP_220077.1
									BOUR_RS03045	1665.44	CT_565	hypothetical protein	WP_009871930.1	NP_220080.1
									BOUR_RS03050	155.383	CT_566	hypothetical protein	WP_009871931.1	NP_220081.1
									BOUR_RS03070	187.336	gspF	type II secretion system F family protein	WP_014541284.1	NP_220085.1
									BOUR_RS03075	432.536	gspE	GspE/PulE family protein	WP_009873155.1	NP_220086.1
									BOUR_RS03080	677.078	gspD	type II secretion system protein GspD	WP_009873156.1	NP_220087.1
									BOUR_RS03085	483.139	CT_573	hypothetical protein	WP_014541285.1	NP_220088.1
									BOUR_RS03090	396.001	pepP	Xaa-Pro peptidase family protein	WP_009873158.1	NP_220089.1
									BOUR_RS03095	465.88	mutL	DNA mismatch repair endonuclease MutL	WP_009873159.1	NP_220090.1
									BOUR_RS03100	568.679	scc2	SycD/LcrH family type III secretion system chaperone Scc2	WP_009873160.1	NP_220091.1
									BOUR_RS03110	540.595	copB	type III secretion system translocon subunit CopB	WP_009873162.1	NP_220093.1
									BOUR_RS03115	954.817	copD	type III secretion system translocon subunit CopD	WP_009873163.1	NP_220094.1
									BOUR_RS03130	747.457	thrS	threonine--tRNA ligase	WP_009873165.1	NP_220096.1
									BOUR_RS03135	417.972	minD	ParA family protein	WP_009872766.1	NP_220097.1
									BOUR_RS03140	249.951	gp6D	pGP6-D family virulence protein	WP_009873166.1	NP_220098.1
									BOUR_RS03145	366.401	CT_584	CT584/Cpn0803 family type III secretion system protein	WP_009871950.1	NP_220099.1
									BOUR_RS03150	661.033	trpS	tryptophan--tRNA ligase	WP_014541287.1	NP_220100.1
									BOUR_RS03155	597.09	uvrB	excinuclease ABC subunit UvrB	WP_009872769.1	NP_220101.1
									BOUR_RS03160	778.019	eno	phosphopyruvate hydratase	WP_009873167.1	NP_220102.1
									BOUR_RS03165	121.221	rsbU	phosphoserine phosphatase RsbU	WP_009873168.1	WP_009872770.1
									BOUR_RS03175	438.544	CT_590	hypothetical protein	WP_014541288.1	NP_220105.1
									BOUR_RS03180	106.088	sdhB	succinate dehydrogenase iron-sulfur subunit		WP_010231833.1
									BOUR_RS03185	209.65	sdhA	succinate dehydrogenase flavoprotein subunit		WP_011324785.1
									BOUR_RS03200	125.426	ycfH	TatD family hydrolase	WP_009872775.1	NP_220110.1
									BOUR_RS03205	373.276	dsbD	thioredoxin family protein	WP_009872776.1	NP_220111.1
									BOUR_RS03210	122.969	exbB	MotA/TolQ/ExbB proton channel family protein	WP_009871963.1	NP_220112.1
									BOUR_RS03225	594.369	tolB	Tol-Pal system protein TolB	WP_009872779.1	NP_220115.1
									BOUR_RS03230	419.664	pal	OmpA family protein	WP_009871967.1	NP_220116.1
									BOUR_RS03235	167.068	papQ	LysM peptidoglycan-binding domain-containing protein	WP_009872780.1	NP_220117.1
									BOUR_RS03245	2710.48	ahpC	peroxiredoxin	WP_009872781.1	NP_220119.1
									BOUR_RS03255	393.137	groEL2	variant chaperonin GroEL2	WP_009872782.1	NP_220120.1
									BOUR_RS03260	156.325		DUF1343 domain-containing protein	WP_009872783.1	WP_009872783.1
									BOUR_RS03265	160.594	CT_606	non-canonical purine NTP pyrophosphatase	WP_009871973.1	NP_220122.1
									BOUR_RS03275	108.142	ung	uracil-DNA glycosylase	WP_009873171.1	NP_220124.1
									BOUR_RS03280	871.251	uvrD	UvrD-helicase domain-containing protein	WP_009872785.1	NP_220125.1
									BOUR_RS03290	1552.31	CT_610	TenA family transcriptional regulator	WP_009872787.1	NP_220127.1
									BOUR_RS03295	874.879	CT_611	putative folate metabolism gamma-glutamate ligase	WP_009873172.1	NP_220128.1
									BOUR_RS03300	294.791	folA	dihydrofolate reductase family protein	WP_009871980.1	NP_220129.1
									BOUR_RS03305	2665.49	folP	dihydropteroate synthase	WP_009872789.1	NP_220130.1
									BOUR_RS03315	715.584	sigA	RNA polymerase sigma factor	WP_009871983.1	NP_220132.1
									BOUR_RS03320	257.47	CT_616	hypothetical protein	WP_009872790.1	NP_220133.1
									BOUR_RS03330	810.725	rpsT	30S ribosomal protein S20	WP_009873173.1	NP_220134.1
									BOUR_RS03335	966.638	CT_618	hypothetical protein	WP_009873174.1	NP_220135.1
									BOUR_RS03340	693.554	CT_619	CT620/CT621 family type III secretion system effector	WP_009872793.1	NP_220136.1
									BOUR_RS03345	479.2		CT620/CT621 family type III secretion system effector	WP_009872794.1	WP_009873950.1
									BOUR_RS03350	1687.5	CT_621	CT620/CT621 family type III secretion system effector	WP_009872795.1	NP_220138.1
									BOUR_RS03355	736.779	CT_622	hypothetical protein	WP_009873175.1	NP_220139.1
									BOUR_RS03360	739.472	CT_623	hypothetical protein	WP_009872798.1	NP_220140.1
									BOUR_RS03365	472.536	murJ	murein biosynthesis integral membrane protein MurJ	WP_009873177.1	NP_220141.1
									BOUR_RS03370	407.397	nfo	deoxyribonuclease IV	WP_009872800.1	NP_220142.1
									BOUR_RS03375	785.932	rpsD	30S ribosomal protein S4	WP_009873178.1	NP_220143.1
									BOUR_RS03380	600.793	yceA	rhodanese-related sulfurtransferase	WP_009871996.1	NP_220144.1
									BOUR_RS03385	330.185	ispA	polyprenyl synthetase family protein	WP_009872802.1	NP_220145.1
									BOUR_RS03390	166.234		glucosamine-1-phosphate acetyltransferase	WP_009872803.1	WP_015505907.1
									BOUR_RS03395	160.654	chxR	two component system response regulator ChxR	WP_009872804.1	NP_220147.1
									BOUR_RS03410	790.293	CT_632	FAD-dependent thymidylate synthase	WP_009873179.1	NP_220149.1
									BOUR_RS03415	138.83	hemB	porphobilinogen synthase	WP_009873181.1	NP_220150.1
									BOUR_RS03420	878.933	CT_634	Na(+)-translocating NADH-quinone reductase subunit A	WP_014541291.1	NP_220151.1
									BOUR_RS03425	94.7146	CT_635	hypothetical protein	WP_009873183.1	NP_220152.1
									BOUR_RS03430	849.705	greA	GreA/GreB family elongation factor	WP_009873184.1	NP_220153.1
									BOUR_RS03440	436.61	tyrB	aromatic amino acid transaminase	WP_014541292.1	NP_220154.1
									BOUR_RS03450	120.695	recB	exodeoxyribonuclease V subunit beta	WP_009873187.1	NP_220157.1
									BOUR_RS03455	145.584	recC	exodeoxyribonuclease V subunit gamma	WP_009873188.1	NP_220158.1
									BOUR_RS03460	838.415	ygeD	MFS transporter	WP_009873189.1	NP_220159.1
									BOUR_RS03465	205.277	CT_642	hypothetical protein	WP_009872809.1	NP_220160.1
									BOUR_RS03470	2251.41	topA	type I DNA topoisomerase	WP_009872811.1	NP_220161.1
									BOUR_RS03485	267.182	CT_646	hypothetical protein	WP_009872813.1	NP_220164.1
									BOUR_RS03495	283.748	CT_648	toxin-antitoxin system YwqK family antitoxin	WP_009872814.1	NP_220166.1
									BOUR_RS03505	227.437	recA	recombinase RecA	WP_009872817.1	NP_220168.1
									BOUR_RS03515	144.134	recD	exodeoxyribonuclease V subunit alpha	WP_009872819.1	NP_220170.1
									BOUR_RS03525	245.189	lptB	LPS export ABC transporter ATP-binding protein	WP_009872820.1	NP_220172.1
									BOUR_RS03530	234.56	CT_654	DUF1137 domain-containing protein	WP_009872821.1	NP_220173.1
									BOUR_RS03535	972.432	kdsA	3-deoxy-8-phosphooctulonate synthase	WP_009872822.1	NP_220174.1
									BOUR_RS03555	282.342	sfhB	RluA family pseudouridine synthase	WP_009872824.1	NP_220177.1
									BOUR_RS03560	310.558	CT_659	KH domain-containing protein	WP_009872031.1	NP_220178.1
									BOUR_RS03565	141.131	CT_660	DNA gyrase subunit A	WP_014541294.1	NP_220179.1
									BOUR_RS03575	158.887	hemA	glutamyl-tRNA reductase	WP_009872827.1	NP_220181.1
									BOUR_RS03580	712.078	scc4	CesT family type III secretion system chaperone Scc4	WP_009872829.1	NP_220182.1
									BOUR_RS03585	4056.04	cdsD	SctD family type III secretion system inner membrane ring subunit CdsD	WP_009873193.1	NP_220183.1
									BOUR_RS03600	472.944	cdsG	type III secretion system protein CdsG	WP_009872831.1	NP_220186.1
									BOUR_RS03605	854.654	CT_668	type III secretion system protein CT668	WP_009872040.1	NP_220187.1
									BOUR_RS03610	1825.38	cdsN	SctN family type III secretion system ATPase CdsN	WP_009872041.1	NP_220188.1
									BOUR_RS03615	587.882	cdsO	type III secretion system protein CdsO	WP_009872832.1	NP_220189.1
									BOUR_RS03620	1086.26	cdsP	type III secretion system protein CdsP	WP_009872833.1	NP_220190.1
									BOUR_RS03625	960.769	cdsQ	SctQ family type III secretion system cytoplasmic ring protein CdsQ	WP_009872834.1	NP_220191.1
									BOUR_RS03630	266.964	pkn5	serine/threonine-protein kinase	WP_009872835.1	NP_220192.1
									BOUR_RS03635	3669.13	cdsC	type III secretion system protein CdsC	WP_009872836.1	NP_220193.1
									BOUR_RS03645	222.272	karG	protein arginine kinase	WP_014541296.1	NP_220194.1
									BOUR_RS03650	172.88	CT_676	UvrB/UvrC motif-containing protein	WP_009872838.1	NP_220195.1
									BOUR_RS03665	821.423	frr	ribosome recycling factor	WP_009873197.1	NP_220196.1
									BOUR_RS03670	2854.2	pyrH	UMP kinase	WP_014541297.1	NP_220197.1
									BOUR_RS03675	1420.05	tsf	translation elongation factor Ts	WP_009872841.1	NP_220198.1
									BOUR_RS03680	3224.23	rpsB	30S ribosomal protein S2	WP_014541298.1	NP_220199.1
									BOUR_RS03690	46929.9	ompA	hypothetical protein	WP_014541299.1	NP_220200.1
									BOUR_RS03695	772.232	pbpB	penicillin-binding transpeptidase domain-containing protein	WP_014541300.1	NP_220201.1
									BOUR_RS03700	698.404	CT_683	tetratricopeptide repeat protein	WP_009872846.1	NP_220202.1
									BOUR_RS03705	576.6	sufB	Fe-S cluster assembly protein SufB	WP_009872848.1	NP_220203.1
									BOUR_RS03710	167.598	sufC	Fe-S cluster assembly ATPase SufC	WP_009872849.1	NP_220204.1
									BOUR_RS03715	193.455	CT_686	SufD family Fe-S cluster assembly protein	WP_009872850.1	NP_220205.1
									BOUR_RS03720	362.544	CT_687	cysteine desulfurase	WP_009872851.1	NP_220206.1
									BOUR_RS03725	381.84	parB	ParB/RepB/Spo0J family partition protein	WP_009872852.1	NP_220207.1
									BOUR_RS03730	121.114	dppF	ATP-binding cassette domain-containing protein	WP_009872853.1	NP_220208.1
									BOUR_RS03735	218.245	dppD	ABC transporter ATP-binding protein	WP_009872854.1	NP_220209.1
									BOUR_RS03740	6022.72	CT_691	TIGR00153 family protein	WP_009872066.1	NP_220210.1
									BOUR_RS03745	1416.74	CT_692	inorganic phosphate transporter	WP_009872855.1	NP_220211.1
									BOUR_RS03750	722.611	pgk	phosphoglycerate kinase	WP_009872856.1	NP_220212.1
									BOUR_RS03755	233.843	tmeA	type III secretion system effector TmeA	WP_009872858.1	NP_220213.1
									BOUR_RS03760	204.852	CT_695	hypothetical protein	WP_009873304.1	NP_220214.1
									BOUR_RS03765	455.197	CT_696	hypothetical protein	WP_009872071.1	NP_220215.1
									BOUR_RS03775	122.453	mnmE	tRNA uridine-5-carboxymethylaminomethyl(34) synthesis GTPase MnmE	WP_009872073.1	NP_220217.1
									BOUR_RS03785	1070.77	CT_700	hypothetical protein	WP_009872861.1	NP_220219.1
									BOUR_RS03790	4284.98	secA	preprotein translocase subunit SecA	WP_009872862.1	NP_220220.1
									BOUR_RS03795	310.089	CT_702	hypothetical protein	WP_009872863.1	NP_220221.1
									BOUR_RS03800	315.224	der	ribosome biogenesis GTPase Der	WP_009872078.1	NP_220222.1
									BOUR_RS03805	493.722	pcnB_2	CCA tRNA nucleotidyltransferase	WP_009872864.1	NP_220223.1
									BOUR_RS03810	1421.14	clpX	ATP-dependent Clp protease ATP-binding subunit ClpX	WP_009872080.1	NP_220224.1
									BOUR_RS03815	1046.38	clpP_2	ATP-dependent Clp protease proteolytic subunit	WP_009872081.1	NP_220225.1
									BOUR_RS03820	1555.35	tig	trigger factor	WP_009872082.1	NP_220226.1
									BOUR_RS03835	4533.95	CT_708	DEAD/DEAH box helicase	WP_009872084.1	NP_220227.1
									BOUR_RS03840	2030.78	mreB	rod shape-determining protein	WP_009872085.1	NP_220228.1
									BOUR_RS03845	2454.63	pckA	phosphoenolpyruvate carboxykinase (GTP)	WP_009872865.1	NP_220229.1
									BOUR_RS03850	704.58	CT_711	CT620/CT621 family type III secretion system effector	WP_009872866.1	NP_220230.1
									BOUR_RS03855	381.992	CT_712	CT620/CT621 family type III secretion system effector	WP_009872867.1	NP_220231.1
									BOUR_RS03860	1815.53	porB	membrane protein	WP_009872868.1	NP_220232.1
									BOUR_RS03865	252.564	gpdA	NAD(P)H-dependent glycerol-3-phosphate dehydrogenase	WP_014541302.1	NP_220233.1
									BOUR_RS03890	1402.91	CT_719	type III secretion system protein	WP_009872874.1	NP_220238.1
									BOUR_RS03895	131.435	CT_720	iron-sulfur cluster assembly scaffold protein	WP_009872876.1	NP_220239.1
									BOUR_RS03900	197.474	yfhO_2	aminotransferase class V-fold PLP-dependent enzyme	WP_009872877.1	NP_220240.1
									BOUR_RS03905	379.186	pgm	2,3-bisphosphoglycerate-dependent phosphoglycerate mutase	WP_009872878.1	NP_220241.1
									BOUR_RS03910	130.949	yjbC	pseudouridine synthase	WP_009872100.1	NP_220242.1
									BOUR_RS03925	120.64	CT_726	FtsW/RodA/SpoVE family cell cycle protein	WP_009872880.1	NP_220245.1
									BOUR_RS03930	731.763	zntA	cation-translocating P-type ATPase	WP_009872881.1	NP_220246.1
									BOUR_RS03935	336.992	CT_728	VIT1/CCC1 transporter family protein	WP_009872105.1	NP_220247.1
									BOUR_RS03940	698.324	serS	serine--tRNA ligase	WP_009872882.1	NP_220248.1
									BOUR_RS03945	328.817	ribD	bifunctional diaminohydroxyphosphoribosylaminopyrimidine deaminase/5-amino-6-(5-phosphoribosylamino)uracil reductase RibD	WP_009872883.1	NP_220249.1
									BOUR_RS03950	591.11	ribA/ribB	bifunctional 3,4-dihydroxy-2-butanone-4-phosphate synthase/GTP cyclohydrolase II	WP_009872884.1	NP_220250.1
									BOUR_RS03960	728.415	CT_733	hypothetical protein	WP_009872885.1	NP_220252.1
									BOUR_RS03965	1186.09	CT_734	hypothetical protein	WP_009872886.1	NP_220253.1
									BOUR_RS03970	780.357	dagA_2	sodium:alanine symporter family protein	WP_014541304.1	NP_220254.1
									BOUR_RS03975	190.049	ybcL	YbhB/YbcL family Raf kinase inhibitor-like protein	WP_009872888.1	NP_220255.1
									BOUR_RS03980	131.172	CT_737	SET domain-containing protein-lysine N-methyltransferase	WP_009872114.1	NP_220256.1
									BOUR_RS03990	462.688	ftsK	DNA translocase FtsK	WP_009872890.1	NP_220258.1
									BOUR_RS04005	36700.8		16S ribosomal RNA
									BOUR_RS04010	310923		23S ribosomal RNA
									BOUR_RS04020	1241.26	nqrF	NADH:ubiquinone reductase (Na(+)-transporting) subunit F	WP_009872892.1	NP_220259.1
									BOUR_RS04025	181.596	yajC	preprotein translocase subunit YajC	WP_009872119.1	NP_220260.1
									BOUR_RS04030	105.228	rlmD	23S rRNA (uracil(1939)-C(5))-methyltransferase RlmD	WP_009873206.1	NP_220261.1
									BOUR_RS04035	224.636	hctA	histone H1-like protein Hc1	WP_009872893.1	NP_220262.1
									BOUR_RS04040	216.643		hypothetical protein	WP_009872894.1	WP_009873345.1
									BOUR_RS04045	166.465		protoporphyrinogen oxidase	WP_009872895.1	WP_009872895.1
									BOUR_RS04050	397.22	hemN	oxygen-independent coproporphyrinogen III oxidase	WP_009872896.1	NP_220265.1
									BOUR_RS04055	258.674	hemE	uroporphyrinogen decarboxylase	WP_009872897.1	NP_220266.1
									BOUR_RS04060	962.559	mfd	transcription-repair coupling factor	WP_009872898.1	NP_220267.1
									BOUR_RS04065	1233.09	alaS	alanine--tRNA ligase	WP_009872899.1	NP_220268.1
									BOUR_RS04090	1419.81	tkt	transketolase	WP_009872901.1	NP_220269.1
									BOUR_RS04095	411.105	amn	AMP nucleosidase	WP_009872902.1	NP_220270.1
									BOUR_RS04100	341.526	efp	elongation factor P	WP_009872132.1	NP_220271.1
									BOUR_RS04110	107.731	icc	metallophosphoesterase	WP_009872903.1	NP_220273.1
									BOUR_RS04115	197.742	groEL3	variant chaperonin GroEL3	WP_009872904.1	NP_220274.1
									BOUR_RS04125	142.456	murF	UDP-N-acetylmuramoyl-tripeptide--D-alanyl-D-alanine ligase	WP_014541306.1	NP_220275.1
									BOUR_RS04135	854.057	murD	UDP-N-acetylmuramoyl-L-alanine--D-glutamate ligase	WP_009872906.1	NP_220277.1
									BOUR_RS04140	599.482	nlpD	LysM peptidoglycan-binding domain-containing protein	WP_009872907.1	NP_220278.1
									BOUR_RS04145	377.512	ftsW	putative lipid II flippase FtsW	WP_009872908.1	NP_220279.1
									BOUR_RS04150	188.673	murG	undecaprenyldiphospho-muramoylpentapeptide beta-N-acetylglucosaminyltransferase	WP_009872909.1	NP_220280.1
									BOUR_RS04155	865.702	murC/ddlA	bifunctional UDP-N-acetylmuramate--L-alanine ligase/D-alanine--D-alanine ligase	WP_009873207.1	NP_220281.1
									BOUR_RS04160	280.991	CT_763	KH domain-containing protein	WP_009872911.1	NP_220282.1
									BOUR_RS04180	128.217	mqnC	cyclic dehypoxanthinyl futalosine synthase	WP_009872147.1	NP_220286.1
									BOUR_RS04185	2508.46	CT_768	hypothetical protein	WP_009873210.1	NP_220287.1
									BOUR_RS04190	777.15	rsfS	ribosome silencing factor	WP_009872149.1	NP_220288.1
									BOUR_RS04195	3190.31	fabF	beta-ketoacyl-ACP synthase II	WP_009872915.1	NP_220289.1
									BOUR_RS04200	475.351	CT_771	NUDIX domain-containing protein	WP_009872916.1	NP_220290.1
									BOUR_RS04215	801.879	ldh	Glu/Leu/Phe/Val dehydrogenase	WP_009872918.1	NP_220292.1
									BOUR_RS04225	696.854	CT_775	1-acyl-sn-glycerol-3-phosphate acyltransferase	WP_009872920.1	NP_220294.1
									BOUR_RS04230	1236.37	aas	AMP-binding protein	WP_009873211.1	NP_220295.1
									BOUR_RS04235	519.775	bioF	aminotransferase class I/II-fold pyridoxal phosphate-dependent enzyme	WP_009872922.1	NP_220296.1
									BOUR_RS04250	445.072	CT_780	thioredoxin family protein	WP_014541307.1	NP_220299.1
									BOUR_RS04255	509.688	lysS	lysine--tRNA ligase	WP_009872926.1	NP_220300.1
									BOUR_RS04260	348.751	cysS	cysteine--tRNA ligase	WP_009873213.1	NP_220301.1
									BOUR_RS04265	1654.63	CT_783	thioredoxin family protein	WP_009873214.1	NP_220302.1
									BOUR_RS04270	320.147	rnpA	ribonuclease P protein component	WP_009873215.1	NP_220303.1
									BOUR_RS04285	237.661	rpsN	30S ribosomal protein S14	WP_009872930.1	WP_006344408.1
									BOUR_RS04300	213.037	CT_790	Asp23/Gls24 family envelope stress response protein	WP_009872171.1	NP_220309.1
									BOUR_RS04305	125.643	uvrC	excinuclease ABC subunit UvrC	WP_009873216.1	NP_220310.1
									BOUR_RS04310	703.517	mutS	DNA mismatch repair protein MutS	WP_009873217.1	NP_220311.1
									BOUR_RS04320	324.98	dnaG	DNA primase	WP_009873218.1	NP_220313.1
									BOUR_RS04330	187.662	CT_795	hypothetical protein	WP_009872177.1	NP_220315.1
									BOUR_RS04335	1006.15	glyQ	glycine--tRNA ligase	WP_009873220.1	NP_220316.1
									BOUR_RS04340	294.407	pgsA	CDP-diacylglycerol--glycerol-3-phosphate 3-phosphatidyltransferase	WP_009872938.1	NP_220317.1
									BOUR_RS04345	5999.13	glgA	glycogen synthase GlgA	WP_009873222.1	NP_220318.1
									BOUR_RS04355	776.938	CT_799	50S ribosomal protein L25/general stress protein Ctc	WP_009872181.1	NP_220319.1
									BOUR_RS04360	217.876	pth	aminoacyl-tRNA hydrolase	WP_009873224.1	NP_220320.1
									BOUR_RS04375	683.118	rplI	50S ribosomal protein L9	WP_009873225.1	NP_220323.1
									BOUR_RS04390	163.515	CT_805	putative Na+/H+ antiporter	WP_009872942.1	NP_220325.1
									BOUR_RS04395	1079.52		insulinase family protein	WP_009872943.1	WP_009872943.1
									BOUR_RS04405	756.277	cafE	Rne/Rng family ribonuclease	WP_009872945.1	NP_220328.1
									BOUR_RS04430	345.798	plsX	phosphate acyltransferase PlsX	WP_009872947.1	NP_220331.1
									BOUR_RS04435	2396.12	pmpD	autotransporter protein PmpD	WP_009872948.1	NP_220332.1
									BOUR_RS04445	132.884		YtxH domain-containing protein	WP_009872198.1	WP_009872198.1
									BOUR_RS04455	482.698	glmM	phosphoglucosamine mutase	WP_009873227.1	NP_220336.1
									BOUR_RS04460	812.677	glmS	glutamine--fructose-6-phosphate transaminase (isomerizing)	WP_014541309.1	NP_220337.1
									BOUR_RS04465	265.004	tyrP_1	aromatic amino acid transport family protein	WP_009873229.1	NP_220338.1
									BOUR_RS04470	396.167	tyrP_2	aromatic amino acid transport family protein	WP_014541310.1	NP_220339.1
									BOUR_RS04475	582.419	yccA	Bax inhibitor-1/YccA family protein	WP_009872956.1	NP_220340.1
									BOUR_RS04480	751.919	ftsY	signaling recognition particle receptor family protein	WP_009873231.1	NP_220341.1
									BOUR_RS04485	944.173	sucC	ADP-forming succinate--CoA ligase subunit beta	WP_009872958.1	NP_220342.1
									BOUR_RS04490	693.342	sucD	succinate--CoA ligase subunit alpha	WP_009872959.1	NP_220343.1
									BOUR_RS04495	900.735	htrA	serine protease HtrA	WP_009872960.1	NP_220344.1
									BOUR_RS04500	3960.97	CT_824	insulinase family protein	WP_009872961.1	NP_220345.1
									BOUR_RS04515	7259.41	nrdA	ribonucleoside-diphosphate reductase subunit alpha	WP_009873233.1	NP_220348.1
									BOUR_RS04520	749.645	nrdB	ribonucleotide-diphosphate reductase subunit beta	WP_009872963.1	NP_220349.1
									BOUR_RS04540	179.837	nusB	transcription antitermination factor NusB	WP_009872964.1	NP_220353.1
									BOUR_RS04545	822.142	infC	translation initiation factor IF-3	WP_014541835.1	NP_220354.1
									BOUR_RS04555	151.072	rplT	50S ribosomal protein L20	WP_009872966.1	NP_220356.1
									BOUR_RS04560	867.567	pheS	phenylalanine--tRNA ligase subunit alpha	WP_009872967.1	NP_220357.1
									BOUR_RS04570	226.622	CT_837	hypothetical protein	WP_009873234.1	NP_220358.1
									BOUR_RS04590	2275.62	ftsH	ATP-dependent zinc metalloprotease FtsH	WP_009872971.1	NP_220362.1
									BOUR_RS04595	4315.42	pnp	polyribonucleotide nucleotidyltransferase	WP_009873235.1	NP_220363.1
									BOUR_RS04600	410.06	rpsO	30S ribosomal protein S15	WP_009872230.1	NP_220364.1
									BOUR_RS04640	404.643	CT_850	hypothetical protein	WP_009872976.1	NP_220372.1
									BOUR_RS04645	140.118	map	methionyl aminopeptidase	WP_009872977.1	NP_220373.1
									BOUR_RS04655	207.462	CT_853	MarC family protein	WP_009872979.1	NP_220375.1
									BOUR_RS04660	274.157	CT_854	ABC transporter permease/substrate-binding protein	WP_009872980.1	NP_220376.1
									BOUR_RS04665	340.667	fumC	class II fumarate hydratase	WP_009872244.1	NP_220377.1
									BOUR_RS04670	276.224	ychM	solute carrier family 26 protein	WP_014541836.1	NP_220378.1
									BOUR_RS04685	479.272	CT_857	NhaD family Na+:H+ antiporter	WP_009872982.1	NP_220379.1
									BOUR_RS04690	1418.81	CT_858	protease-like activity factor CPAF	WP_009872247.1	NP_220380.1
									BOUR_RS04695	831.207	ispH	4-hydroxy-3-methylbut-2-enyl diphosphate reductase	WP_009873236.1	NP_220381.1
									BOUR_RS04700	136.315	CT_860	type III secretion system translocon subunit CopD2	WP_009873237.1	NP_220382.1
									BOUR_RS04715	243.37	CT_863	hypothetical protein	WP_009873239.1	NP_220385.1
									BOUR_RS04725	240.799		hypothetical protein	WP_009873240.1	WP_014541781.1
									BOUR_RS04735	151.986	CT_865	hypothetical protein	WP_009873242.1	NP_220387.1
									BOUR_RS04740	1186.57	glgB	1,4-alpha-glucan branching protein GlgB	WP_009873243.1	NP_220388.1
									BOUR_RS04755	1447.04	pmpE	Pmp family polymorphic membrane protein autotransporter adhesin	WP_009873247.1	NP_220391.1
									BOUR_RS04760	1554.75	pmpF	polymorphic outer membrane protein middle domain-containing protein	WP_009872989.1	NP_220392.1
									BOUR_RS04765	2199.21	pmpG	Pmp family polymorphic membrane protein autotransporter adhesin	WP_014541313.1	NP_220393.1
									BOUR_RS04770	3448.6	pmpH	polymorphic outer membrane protein middle domain-containing protein	WP_009873248.1	NP_220394.1
									BOUR_RS04775	987.494	pmpI	polymorphic outer membrane protein middle domain-containing protein	WP_014541314.1	NP_220396.1
									BOUR_RS04795	703.446		plasmid-encoded gene: integrase pGP7-D	WP_010889882.1
									BOUR_RS04800	360.108		plasmid-encoded gene: site-specific integrase	WP_012718315.1
									BOUR_RS04805	364.253		plasmid-encoded gene: replicative DNA helicase	WP_012718306.1
									BOUR_RS04810	417.622		plasmid-encoded gene: DUF5597 domain-containing protein	WP_010889885.1
									BOUR_RS04815	638.599	Pgp3	plasmid-encoded gene: virulence factor Pgp3	WP_010889886.1
									BOUR_RS04820	159.61		plasmid-encoded gene: hypothetical protein; pgp4	WP_010889887.1
									BOUR_RS04825	640.68		plasmid-encoded gene: ParA family protein	WP_012718308.1
									BOUR_RS04830	311.878		plasmid-encoded gene: CT583 family protein	WP_010889889.1
									BOUR_RS04835	117722	ssrA	transfer-messenger RNA
									BOUR_RS04840	4464.33	rnpB	RNase P RNA component class A

## Sheet: S8
Table S8a: Enriched ontology terms for Ct DEGs with higher expression at 1hpi relative to 24hpi
Enrichment FDR	nGenes	Pathway Genes	Fold Enrichment	Pathway	URL	Genes
0.000339076	12	47	4.63791	Secreted, and Transmembrane		NP_219618.1 NP_219619.1 NP_219732.1 NP_219733.1 NP_219734.1 NP_219737.1 NP_219738.1 NP_219754.1 NP_219959.1 NP_220044.1 NP_220389.1 NP_220390.1
0.000339076	25	183	2.44272	Transmembrane helix		NP_219507.1 NP_219520.1 NP_219538.1 NP_219568.1 NP_219618.1 NP_219619.1 NP_219637.1 NP_219638.1 NP_219650.1 NP_219700.1 NP_219732.1 NP_219733.1 NP_219734.1 NP_219737.1 NP_219738.1 NP_219754.1 NP_219867.1 NP_219927.1 NP_219952.1 NP_219997.1 NP_220044.1 NP_220307.1 NP_220308.1 NP_220389.1 NP_220390.1
0.000400485	10	34	5.11534	Mixed, incl. secreted, and porin		NP_219618.1 NP_219619.1 NP_219733.1 NP_219737.1 NP_219738.1 NP_219754.1 NP_219959.1 NP_220044.1 NP_220389.1 NP_220390.1
0.000400485	5	7	12.423	Host membrane, and Coiled coil		NP_219618.1 NP_219619.1 NP_219733.1 NP_219737.1 NP_219738.1
0.000400485	26	213	2.17402	Membrane		NP_219507.1 NP_219520.1 NP_219538.1 NP_219568.1 NP_219618.1 NP_219619.1 NP_219637.1 NP_219638.1 NP_219650.1 NP_219700.1 NP_219732.1 NP_219733.1 NP_219734.1 NP_219737.1 NP_219738.1 NP_219754.1 NP_219867.1 NP_219927.1 NP_219952.1 NP_219986.1 NP_219997.1 NP_220044.1 NP_220307.1 NP_220308.1 NP_220389.1 NP_220390.1
0.000400485	25	196	2.27646	Transmembrane		NP_219507.1 NP_219520.1 NP_219538.1 NP_219568.1 NP_219618.1 NP_219619.1 NP_219637.1 NP_219638.1 NP_219650.1 NP_219700.1 NP_219732.1 NP_219733.1 NP_219734.1 NP_219737.1 NP_219738.1 NP_219754.1 NP_219867.1 NP_219927.1 NP_219952.1 NP_219997.1 NP_220044.1 NP_220307.1 NP_220308.1 NP_220389.1 NP_220390.1
0.00118037	6	13	8.02715	Mixed, incl. host membrane, and enzyme inhibitor activity		NP_219618.1 NP_219619.1 NP_219733.1 NP_219737.1 NP_219738.1 NP_219754.1
0.0037204	7	22	5.53387	Mixed, incl. host membrane, and cell outer membrane		NP_219618.1 NP_219619.1 NP_219733.1 NP_219737.1 NP_219738.1 NP_219754.1 NP_220044.1
0.00555398	4	7	9.93838	Phosphatidylglycerol biosynthetic process	http://amigo.geneontology.org/amigo/term/GO:0006655	NP_219657.1 NP_219658.1 NP_219660.1 NP_219662.1
0.00555398	4	7	9.93838	Cardiolipin synthase activity	http://amigo.geneontology.org/amigo/term/GO:0008808	NP_219657.1 NP_219658.1 NP_219660.1 NP_219662.1
0.00555398	4	7	9.93838	Phosphatidyltransferase activity	http://amigo.geneontology.org/amigo/term/GO:0030572	NP_219657.1 NP_219658.1 NP_219660.1 NP_219662.1
0.00555398	4	7	9.93838	Cardiolipin metabolic process	http://amigo.geneontology.org/amigo/term/GO:0032048	NP_219657.1 NP_219658.1 NP_219660.1 NP_219662.1
0.00555398	4	7	9.93838	Cardiolipin biosynthetic process	http://amigo.geneontology.org/amigo/term/GO:0032049	NP_219657.1 NP_219658.1 NP_219660.1 NP_219662.1
0.00555398	4	7	9.93838	Phosphatidylglycerol metabolic process	http://amigo.geneontology.org/amigo/term/GO:0046471	NP_219657.1 NP_219658.1 NP_219660.1 NP_219662.1
0.0161764	4	9	7.72985	Glycerolipid biosynthetic process	http://amigo.geneontology.org/amigo/term/GO:0045017	NP_219657.1 NP_219658.1 NP_219660.1 NP_219662.1
0.0161764	4	9	7.72985	Glycerophospholipid biosynthetic process	http://amigo.geneontology.org/amigo/term/GO:0046474	NP_219657.1 NP_219658.1 NP_219660.1 NP_219662.1
0.0241908	3	5	10.4353	Mixed, incl. organelle fission, and trna dihydrouridine synthesis		NP_220164.1 NP_220165.1 NP_220166.1
0.0241908	4	10	6.95686	Cardiolipin metabolic process, and coiled coil		NP_219657.1 NP_219658.1 NP_219660.1 NP_219662.1
0.0300235	4	11	6.32442	Glycerophospholipid metabolic process	http://amigo.geneontology.org/amigo/term/GO:0006650	NP_219657.1 NP_219658.1 NP_219660.1 NP_219662.1
0.0300235	4	11	6.32442	Glycerolipid metabolic process	http://amigo.geneontology.org/amigo/term/GO:0046486	NP_219657.1 NP_219658.1 NP_219660.1 NP_219662.1
0.0300235	4	11	6.32442	Virulence		NP_219618.1 NP_219619.1 NP_220389.1 NP_220390.1
0.0412556	4	12	5.79739	Phosphotransferase activity, for other substituted phosphate groups	http://amigo.geneontology.org/amigo/term/GO:0016780	NP_219657.1 NP_219658.1 NP_219660.1 NP_219662.1
Table S8b: Enriched ontology terms for Ct DEGs with higher expression at 24hpi
Enrichment FDR	nGenes	Pathway Genes	Fold Enrichment	Pathway	URL	Genes
0.000158299	228	436	1.19487	Catalytic activity	http://amigo.geneontology.org/amigo/term/GO:0003824	NP_219505.1 NP_219506.1 NP_219513.1 NP_219514.1 NP_219515.1 NP_219516.1 NP_219522.1 NP_219526.1 NP_219535.1 NP_219541.1 NP_219543.1 NP_219545.1 NP_219548.1 NP_219557.1 NP_219558.1 NP_219565.1 NP_219566.1 NP_219571.1 NP_219574.1 NP_219576.1 NP_219587.1 NP_219595.1 NP_219606.1 NP_219607.1 NP_219615.1 NP_219624.1 NP_219627.1 NP_219630.1 NP_219639.1 NP_219640.1 NP_219641.1 NP_219648.1 NP_219649.1 NP_…
0.0012537	69	107	1.47346	Biosynthesis of secondary metabolites, and Pyrimidine metabolism		NP_219541.1 NP_219545.1 NP_219548.1 NP_219557.1 NP_219558.1 NP_219566.1 NP_219606.1 NP_219607.1 NP_219624.1 NP_219627.1 NP_219690.1 NP_219692.1 NP_219717.1 NP_219722.1 NP_219742.1 NP_219743.1 NP_219744.1 NP_219750.1 NP_219751.1 NP_219753.1 NP_219760.1 NP_219797.1 NP_219800.1 NP_219818.1 NP_219835.1 NP_219887.1 NP_219897.1 NP_219900.1 NP_219910.1 NP_219915.1 NP_219944.1 NP_219964.1 NP_219965.1 NP_…
0.0012537	153	278	1.25753	Ion binding	http://amigo.geneontology.org/amigo/term/GO:0043167	NP_219505.1 NP_219506.1 NP_219513.1 NP_219514.1 NP_219515.1 NP_219516.1 NP_219517.1 NP_219535.1 NP_219543.1 NP_219548.1 NP_219557.1 NP_219565.1 NP_219570.1 NP_219571.1 NP_219574.1 NP_219595.1 NP_219606.1 NP_219611.1 NP_219615.1 NP_219616.1 NP_219624.1 NP_219627.1 NP_219640.1 NP_219644.1 NP_219648.1 NP_219649.1 NP_219654.1 NP_219669.1 NP_219684.1 NP_219692.1 NP_219693.1 NP_219694.1 NP_219698.1 NP_…
0.001615	43	60	1.63753	Cellular component organization	http://amigo.geneontology.org/amigo/term/GO:0016043	NP_219525.1 NP_219535.1 NP_219543.1 NP_219563.1 NP_219594.1 NP_219693.1 NP_219694.1 NP_219746.1 NP_219747.1 NP_219763.1 NP_219772.1 NP_219773.1 NP_219774.1 NP_219775.1 NP_219858.1 NP_219888.1 NP_219968.1 NP_219972.1 NP_220012.1 NP_220016.1 NP_220076.1 NP_220077.1 NP_220125.1 NP_220141.1 NP_220161.1 NP_220170.1 NP_220188.1 NP_220201.1 NP_220203.1 NP_220204.1 NP_220205.1 NP_220219.1 NP_220239.1 NP_…
0.0121858	34	48	1.61849	Mixed, incl. external encapsulating structure organization, and lipopolysaccharide biosynthesis		NP_219630.1 NP_219746.1 NP_219747.1 NP_219748.1 NP_219757.1 NP_219773.1 NP_219774.1 NP_219775.1 NP_219858.1 NP_219863.1 NP_219909.1 NP_219921.1 NP_219941.1 NP_219942.1 NP_219943.1 NP_219968.1 NP_220046.1 NP_220047.1 NP_220048.1 NP_220049.1 NP_220141.1 NP_220172.1 NP_220174.1 NP_220201.1 NP_220226.1 NP_220228.1 NP_220276.1 NP_220277.1 NP_220278.1 NP_220279.1 NP_220280.1 NP_220281.1 NP_220344.1 NP_…
0.0121858	33	46	1.63919	Carbohydrate metabolic process	http://amigo.geneontology.org/amigo/term/GO:0005975	NP_219545.1 NP_219566.1 NP_219624.1 NP_219682.1 NP_219690.1 NP_219709.1 NP_219711.1 NP_219748.1 NP_219753.1 NP_219800.1 NP_219818.1 NP_219835.1 NP_219887.1 NP_219909.1 NP_219921.1 NP_219974.1 NP_220003.1 NP_220020.1 NP_220046.1 NP_220047.1 NP_220048.1 NP_220072.1 NP_220102.1 NP_220128.1 NP_220174.1 NP_220212.1 NP_220229.1 NP_220233.1 NP_220241.1 NP_220280.1 NP_220318.1 NP_220336.1 NP_220337.1
0.0121858	11	11	2.28493	Modulation of process of other organism	http://amigo.geneontology.org/amigo/term/GO:0035821	NP_219761.1 NP_219762.1 NP_219923.1 NP_219924.1 NP_219935.1 NP_220332.1 NP_220391.1 NP_220392.1 NP_220393.1 NP_220394.1 NP_220396.1
0.0121858	116	210	1.26215	Small molecule binding	http://amigo.geneontology.org/amigo/term/GO:0036094	NP_219505.1 NP_219506.1 NP_219513.1 NP_219514.1 NP_219517.1 NP_219535.1 NP_219541.1 NP_219543.1 NP_219557.1 NP_219565.1 NP_219566.1 NP_219571.1 NP_219574.1 NP_219595.1 NP_219616.1 NP_219627.1 NP_219640.1 NP_219644.1 NP_219648.1 NP_219654.1 NP_219669.1 NP_219684.1 NP_219692.1 NP_219693.1 NP_219694.1 NP_219705.1 NP_219707.1 NP_219709.1 NP_219711.1 NP_219713.1 NP_219714.1 NP_219722.1 NP_219742.1 NP_…
0.0121858	11	11	2.28493	Transmembrane beta strand		NP_219881.1 NP_219922.1 NP_219923.1 NP_219924.1 NP_220232.1 NP_220332.1 NP_220391.1 NP_220392.1 NP_220393.1 NP_220394.1 NP_220396.1
0.0170097	29	40	1.65658	Generation of precursor metabolites and energy	http://amigo.geneontology.org/amigo/term/GO:0006091	NP_219515.1 NP_219516.1 NP_219545.1 NP_219557.1 NP_219558.1 NP_219566.1 NP_219624.1 NP_219690.1 NP_219709.1 NP_219711.1 NP_219717.1 NP_219753.1 NP_219783.1 NP_219818.1 NP_219835.1 NP_219887.1 NP_219910.1 NP_220003.1 NP_220020.1 NP_220072.1 NP_220102.1 NP_220212.1 NP_220241.1 NP_220259.1 NP_220269.1 NP_220318.1 NP_220342.1 NP_220343.1 NP_220377.1
0.019491	105	190	1.26273	Anion binding	http://amigo.geneontology.org/amigo/term/GO:0043168	NP_219505.1 NP_219506.1 NP_219513.1 NP_219514.1 NP_219517.1 NP_219535.1 NP_219543.1 NP_219557.1 NP_219565.1 NP_219571.1 NP_219574.1 NP_219595.1 NP_219616.1 NP_219627.1 NP_219640.1 NP_219644.1 NP_219648.1 NP_219654.1 NP_219669.1 NP_219684.1 NP_219692.1 NP_219693.1 NP_219694.1 NP_219705.1 NP_219707.1 NP_219709.1 NP_219711.1 NP_219713.1 NP_219714.1 NP_219753.1 NP_219761.1 NP_219762.1 NP_219763.1 NP_…
0.0197414	107	195	1.25378	Nucleotide binding	http://amigo.geneontology.org/amigo/term/GO:0000166	NP_219505.1 NP_219506.1 NP_219513.1 NP_219514.1 NP_219517.1 NP_219535.1 NP_219541.1 NP_219543.1 NP_219565.1 NP_219566.1 NP_219571.1 NP_219574.1 NP_219595.1 NP_219616.1 NP_219627.1 NP_219640.1 NP_219644.1 NP_219648.1 NP_219654.1 NP_219669.1 NP_219684.1 NP_219692.1 NP_219693.1 NP_219694.1 NP_219705.1 NP_219707.1 NP_219709.1 NP_219711.1 NP_219713.1 NP_219722.1 NP_219742.1 NP_219760.1 NP_219761.1 NP_…
0.0197414	163	316	1.17862	Cytoplasm	http://amigo.geneontology.org/amigo/term/GO:0005737	NP_219517.1 NP_219525.1 NP_219526.1 NP_219541.1 NP_219543.1 NP_219548.1 NP_219557.1 NP_219558.1 NP_219564.1 NP_219565.1 NP_219566.1 NP_219595.1 NP_219606.1 NP_219611.1 NP_219615.1 NP_219616.1 NP_219617.1 NP_219624.1 NP_219625.1 NP_219627.1 NP_219639.1 NP_219640.1 NP_219648.1 NP_219649.1 NP_219690.1 NP_219692.1 NP_219693.1 NP_219694.1 NP_219709.1 NP_219711.1 NP_219713.1 NP_219714.1 NP_219717.1 NP_…
0.0197414	107	195	1.25378	Nucleoside phosphate binding	http://amigo.geneontology.org/amigo/term/GO:1901265	NP_219505.1 NP_219506.1 NP_219513.1 NP_219514.1 NP_219517.1 NP_219535.1 NP_219541.1 NP_219543.1 NP_219565.1 NP_219566.1 NP_219571.1 NP_219574.1 NP_219595.1 NP_219616.1 NP_219627.1 NP_219640.1 NP_219644.1 NP_219648.1 NP_219654.1 NP_219669.1 NP_219684.1 NP_219692.1 NP_219693.1 NP_219694.1 NP_219705.1 NP_219707.1 NP_219709.1 NP_219711.1 NP_219713.1 NP_219722.1 NP_219742.1 NP_219760.1 NP_219761.1 NP_…
0.0242113	41	63	1.48702	Carbon metabolism, and polysaccharide metabolic process		NP_219545.1 NP_219548.1 NP_219557.1 NP_219558.1 NP_219566.1 NP_219607.1 NP_219624.1 NP_219627.1 NP_219690.1 NP_219717.1 NP_219742.1 NP_219743.1 NP_219744.1 NP_219750.1 NP_219751.1 NP_219753.1 NP_219800.1 NP_219818.1 NP_219835.1 NP_219887.1 NP_219900.1 NP_219910.1 NP_219944.1 NP_219970.1 NP_220003.1 NP_220020.1 NP_220045.1 NP_220072.1 NP_220089.1 NP_220102.1 NP_220212.1 NP_220241.1 NP_220269.1 NP_…
0.0344988	56	93	1.37587	Carbohydrate derivative metabolic process	http://amigo.geneontology.org/amigo/term/GO:1901135	NP_219513.1 NP_219514.1 NP_219541.1 NP_219558.1 NP_219566.1 NP_219574.1 NP_219624.1 NP_219627.1 NP_219682.1 NP_219690.1 NP_219692.1 NP_219709.1 NP_219711.1 NP_219717.1 NP_219748.1 NP_219760.1 NP_219773.1 NP_219774.1 NP_219775.1 NP_219797.1 NP_219818.1 NP_219835.1 NP_219887.1 NP_219909.1 NP_219910.1 NP_219921.1 NP_219968.1 NP_219974.1 NP_219975.1 NP_220015.1 NP_220020.1 NP_220046.1 NP_220047.1 NP_…
0.0344988	9	9	2.28493	Cell wall		NP_219922.1 NP_219923.1 NP_219924.1 NP_220332.1 NP_220391.1 NP_220392.1 NP_220393.1 NP_220394.1 NP_220396.1
0.0345363	86	154	1.276	Biosynthesis of secondary metabolites, and small molecule metabolic process		NP_219541.1 NP_219545.1 NP_219548.1 NP_219557.1 NP_219558.1 NP_219566.1 NP_219574.1 NP_219606.1 NP_219607.1 NP_219624.1 NP_219627.1 NP_219690.1 NP_219692.1 NP_219714.1 NP_219717.1 NP_219722.1 NP_219742.1 NP_219743.1 NP_219744.1 NP_219750.1 NP_219751.1 NP_219753.1 NP_219760.1 NP_219797.1 NP_219800.1 NP_219818.1 NP_219835.1 NP_219868.1 NP_219869.1 NP_219870.1 NP_219871.1 NP_219872.1 NP_219881.1 NP_…
0.0354292	46	74	1.42036	Carbon metabolism, and lipid biosynthetic process		NP_219545.1 NP_219548.1 NP_219557.1 NP_219558.1 NP_219566.1 NP_219607.1 NP_219624.1 NP_219627.1 NP_219690.1 NP_219717.1 NP_219742.1 NP_219743.1 NP_219744.1 NP_219750.1 NP_219751.1 NP_219753.1 NP_219800.1 NP_219818.1 NP_219835.1 NP_219887.1 NP_219900.1 NP_219910.1 NP_219944.1 NP_219964.1 NP_219966.1 NP_219970.1 NP_220003.1 NP_220020.1 NP_220045.1 NP_220059.1 NP_220072.1 NP_220089.1 NP_220102.1 NP_…
0.0354292	25	35	1.63209	Carbon metabolism, and Aminotransferase		NP_219557.1 NP_219558.1 NP_219566.1 NP_219624.1 NP_219690.1 NP_219717.1 NP_219750.1 NP_219751.1 NP_219818.1 NP_219835.1 NP_219887.1 NP_219900.1 NP_219910.1 NP_220020.1 NP_220072.1 NP_220102.1 NP_220212.1 NP_220241.1 NP_220269.1 NP_220292.1 NP_220336.1 NP_220337.1 NP_220342.1 NP_220343.1 NP_220377.1
0.0354292	11	12	2.09452	Pathogenesis	http://amigo.geneontology.org/amigo/term/GO:0009405	NP_219761.1 NP_219762.1 NP_219923.1 NP_219924.1 NP_219935.1 NP_220332.1 NP_220391.1 NP_220392.1 NP_220393.1 NP_220394.1 NP_220396.1
0.0354292	18	23	1.78821	Cell envelope	http://amigo.geneontology.org/amigo/term/GO:0030313	NP_219746.1 NP_219858.1 NP_219881.1 NP_219922.1 NP_219923.1 NP_219924.1 NP_220056.1 NP_220074.1 NP_220193.1 NP_220200.1 NP_220219.1 NP_220332.1 NP_220344.1 NP_220391.1 NP_220392.1 NP_220393.1 NP_220394.1 NP_220396.1
0.0354292	13	15	1.98027	Interspecies interaction between organisms	http://amigo.geneontology.org/amigo/term/GO:0044419	NP_219593.1 NP_219761.1 NP_219762.1 NP_219923.1 NP_219924.1 NP_219935.1 NP_220074.1 NP_220332.1 NP_220391.1 NP_220392.1 NP_220393.1 NP_220394.1 NP_220396.1
0.0412663	16	20	1.82795	Cell outer membrane	http://amigo.geneontology.org/amigo/term/GO:0009279	NP_219746.1 NP_219858.1 NP_219881.1 NP_219922.1 NP_219923.1 NP_219924.1 NP_220056.1 NP_220074.1 NP_220193.1 NP_220200.1 NP_220332.1 NP_220391.1 NP_220392.1 NP_220393.1 NP_220394.1 NP_220396.1
0.0412663	43	69	1.42394	Oxidation-reduction process	http://amigo.geneontology.org/amigo/term/GO:0055114	NP_219515.1 NP_219516.1 NP_219545.1 NP_219557.1 NP_219566.1 NP_219574.1 NP_219607.1 NP_219624.1 NP_219690.1 NP_219717.1 NP_219742.1 NP_219750.1 NP_219751.1 NP_219753.1 NP_219783.1 NP_219784.1 NP_219785.1 NP_219799.1 NP_219818.1 NP_219872.1 NP_220003.1 NP_220020.1 NP_220054.1 NP_220072.1 NP_220127.1 NP_220128.1 NP_220129.1 NP_220151.1 NP_220233.1 NP_220249.1 NP_220259.1 NP_220265.1 NP_220269.1 NP_…
0.0470212	36	56	1.46888	Carbon metabolism, and fatty acid biosynthetic process		NP_219548.1 NP_219557.1 NP_219558.1 NP_219566.1 NP_219607.1 NP_219624.1 NP_219627.1 NP_219690.1 NP_219717.1 NP_219742.1 NP_219743.1 NP_219744.1 NP_219750.1 NP_219751.1 NP_219818.1 NP_219835.1 NP_219887.1 NP_219900.1 NP_219910.1 NP_219944.1 NP_219970.1 NP_220020.1 NP_220045.1 NP_220072.1 NP_220089.1 NP_220102.1 NP_220212.1 NP_220241.1 NP_220269.1 NP_220289.1 NP_220292.1 NP_220336.1 NP_220337.1 NP_…
0.0479634	20	27	1.69254	Mixed, incl. cell projection organization, and secretion		NP_219563.1 NP_219564.1 NP_219593.1 NP_219594.1 NP_220074.1 NP_220075.1 NP_220076.1 NP_220077.1 NP_220182.1 NP_220184.1 NP_220186.1 NP_220187.1 NP_220188.1 NP_220189.1 NP_220190.1 NP_220191.1 NP_220192.1 NP_220193.1 NP_220234.1 NP_220238.1
0.0505531	8	8	2.28493	Toxin activity	http://amigo.geneontology.org/amigo/term/GO:0090729	NP_219923.1 NP_219924.1 NP_220332.1 NP_220391.1 NP_220392.1 NP_220393.1 NP_220394.1 NP_220396.1
0.0516623	86	157	1.25162	Hydrolase activity	http://amigo.geneontology.org/amigo/term/GO:0016787	NP_219505.1 NP_219522.1 NP_219535.1 NP_219541.1 NP_219543.1 NP_219545.1 NP_219548.1 NP_219571.1 NP_219576.1 NP_219595.1 NP_219606.1 NP_219615.1 NP_219630.1 NP_219639.1 NP_219641.1 NP_219654.1 NP_219684.1 NP_219690.1 NP_219693.1 NP_219694.1 NP_219705.1 NP_219710.1 NP_219713.1 NP_219722.1 NP_219759.1 NP_219760.1 NP_219773.1 NP_219797.1 NP_219802.1 NP_219807.1 NP_219836.1 NP_219888.1 NP_219897.1 NP_…
0.0535561	82	149	1.25748	ATP binding	http://amigo.geneontology.org/amigo/term/GO:0005524	NP_219505.1 NP_219506.1 NP_219513.1 NP_219514.1 NP_219517.1 NP_219535.1 NP_219543.1 NP_219565.1 NP_219571.1 NP_219595.1 NP_219616.1 NP_219627.1 NP_219640.1 NP_219644.1 NP_219648.1 NP_219654.1 NP_219669.1 NP_219684.1 NP_219692.1 NP_219693.1 NP_219694.1 NP_219705.1 NP_219707.1 NP_219709.1 NP_219711.1 NP_219713.1 NP_219774.1 NP_219780.1 NP_219791.1 NP_219806.1 NP_219807.1 NP_219841.1 NP_219871.1 NP_…
0.0535561	82	149	1.25748	Adenyl ribonucleotide binding	http://amigo.geneontology.org/amigo/term/GO:0032559	NP_219505.1 NP_219506.1 NP_219513.1 NP_219514.1 NP_219517.1 NP_219535.1 NP_219543.1 NP_219565.1 NP_219571.1 NP_219595.1 NP_219616.1 NP_219627.1 NP_219640.1 NP_219644.1 NP_219648.1 NP_219654.1 NP_219669.1 NP_219684.1 NP_219692.1 NP_219693.1 NP_219694.1 NP_219705.1 NP_219707.1 NP_219709.1 NP_219711.1 NP_219713.1 NP_219774.1 NP_219780.1 NP_219791.1 NP_219806.1 NP_219807.1 NP_219841.1 NP_219871.1 NP_…
0.0540785	10	11	2.07721	Peptidoglycan synthesis, and drug binding		NP_219774.1 NP_219775.1 NP_219968.1 NP_220276.1 NP_220277.1 NP_220278.1 NP_220279.1 NP_220280.1 NP_220281.1 NP_220352.1
0.0548923	18	24	1.7137	Envelope	http://amigo.geneontology.org/amigo/term/GO:0031975	NP_219746.1 NP_219858.1 NP_219881.1 NP_219922.1 NP_219923.1 NP_219924.1 NP_220056.1 NP_220074.1 NP_220193.1 NP_220200.1 NP_220219.1 NP_220332.1 NP_220344.1 NP_220391.1 NP_220392.1 NP_220393.1 NP_220394.1 NP_220396.1
0.0623744	23	33	1.59253	Mixed, incl. pyrimidine metabolism, and vitamin metabolic process		NP_219541.1 NP_219606.1 NP_219692.1 NP_219722.1 NP_219760.1 NP_219797.1 NP_219897.1 NP_219915.1 NP_219965.1 NP_219977.1 NP_220015.1 NP_220127.1 NP_220128.1 NP_220129.1 NP_220130.1 NP_220149.1 NP_220249.1 NP_220270.1 NP_220288.1 NP_220290.1 NP_220348.1 NP_220349.1 NP_220361.1
0.0632894	82	150	1.2491	Adenyl nucleotide binding	http://amigo.geneontology.org/amigo/term/GO:0030554	NP_219505.1 NP_219506.1 NP_219513.1 NP_219514.1 NP_219517.1 NP_219535.1 NP_219543.1 NP_219565.1 NP_219571.1 NP_219595.1 NP_219616.1 NP_219627.1 NP_219640.1 NP_219644.1 NP_219648.1 NP_219654.1 NP_219669.1 NP_219684.1 NP_219692.1 NP_219693.1 NP_219694.1 NP_219705.1 NP_219707.1 NP_219709.1 NP_219711.1 NP_219713.1 NP_219774.1 NP_219780.1 NP_219791.1 NP_219806.1 NP_219807.1 NP_219841.1 NP_219871.1 NP_…
0.069584	16	21	1.7409	Outer membrane	http://amigo.geneontology.org/amigo/term/GO:0019867	NP_219746.1 NP_219858.1 NP_219881.1 NP_219922.1 NP_219923.1 NP_219924.1 NP_220056.1 NP_220074.1 NP_220193.1 NP_220200.1 NP_220332.1 NP_220391.1 NP_220392.1 NP_220393.1 NP_220394.1 NP_220396.1
0.0710544	20	28	1.63209	Regulation of biological quality	http://amigo.geneontology.org/amigo/term/GO:0065008	NP_219681.1 NP_219713.1 NP_219747.1 NP_219774.1 NP_219775.1 NP_219807.1 NP_219968.1 NP_220054.1 NP_220072.1 NP_220141.1 NP_220200.1 NP_220201.1 NP_220228.1 NP_220247.1 NP_220276.1 NP_220277.1 NP_220279.1 NP_220280.1 NP_220281.1 NP_220352.1
0.0741467	26	39	1.52329	Catabolic process	http://amigo.geneontology.org/amigo/term/GO:0009056	NP_219545.1 NP_219558.1 NP_219576.1 NP_219617.1 NP_219639.1 NP_219709.1 NP_219711.1 NP_219750.1 NP_219751.1 NP_219760.1 NP_219773.1 NP_219797.1 NP_219802.1 NP_219835.1 NP_219836.1 NP_219882.1 NP_219887.1 NP_219910.1 NP_220020.1 NP_220072.1 NP_220102.1 NP_220212.1 NP_220233.1 NP_220241.1 NP_220270.1 NP_220372.1
0.0741467	91	170	1.22311	Carbohydrate derivative binding	http://amigo.geneontology.org/amigo/term/GO:0097367	NP_219505.1 NP_219506.1 NP_219513.1 NP_219514.1 NP_219517.1 NP_219535.1 NP_219543.1 NP_219565.1 NP_219571.1 NP_219595.1 NP_219616.1 NP_219627.1 NP_219640.1 NP_219644.1 NP_219648.1 NP_219654.1 NP_219669.1 NP_219684.1 NP_219692.1 NP_219693.1 NP_219694.1 NP_219705.1 NP_219707.1 NP_219709.1 NP_219711.1 NP_219713.1 NP_219760.1 NP_219774.1 NP_219780.1 NP_219783.1 NP_219784.1 NP_219791.1 NP_219806.1 NP_…
0.0762683	300	647	1.05947	Cellular anatomical entity	http://amigo.geneontology.org/amigo/term/GO:0110165	NP_219503.1 NP_219506.1 NP_219513.1 NP_219514.1 NP_219515.1 NP_219516.1 NP_219517.1 NP_219522.1 NP_219524.1 NP_219525.1 NP_219526.1 NP_219541.1 NP_219543.1 NP_219547.1 NP_219548.1 NP_219557.1 NP_219558.1 NP_219563.1 NP_219564.1 NP_219565.1 NP_219566.1 NP_219570.1 NP_219571.1 NP_219576.1 NP_219587.1 NP_219593.1 NP_219594.1 NP_219595.1 NP_219606.1 NP_219607.1 NP_219611.1 NP_219615.1 NP_219616.1 NP_…
0.0762683	63	112	1.28527	ATP-binding		NP_219505.1 NP_219506.1 NP_219514.1 NP_219535.1 NP_219543.1 NP_219565.1 NP_219571.1 NP_219595.1 NP_219616.1 NP_219627.1 NP_219648.1 NP_219684.1 NP_219692.1 NP_219693.1 NP_219694.1 NP_219705.1 NP_219709.1 NP_219713.1 NP_219774.1 NP_219780.1 NP_219791.1 NP_219806.1 NP_219807.1 NP_219841.1 NP_219871.1 NP_219909.1 NP_219916.1 NP_219965.1 NP_219967.1 NP_219980.1 NP_219981.1 NP_219988.1 NP_220003.1 NP_…
0.0762683	17	23	1.68886	Isomerase		NP_219624.1 NP_219693.1 NP_219694.1 NP_219714.1 NP_219717.1 NP_219800.1 NP_219835.1 NP_219887.1 NP_219942.1 NP_219976.1 NP_220056.1 NP_220161.1 NP_220226.1 NP_220241.1 NP_220299.1 NP_220302.1 NP_220336.1
0.0789998	14	18	1.77717	Pentose phosphate pathway, and Glycolysis		NP_219566.1 NP_219624.1 NP_219690.1 NP_219717.1 NP_219818.1 NP_219835.1 NP_219887.1 NP_220020.1 NP_220102.1 NP_220212.1 NP_220241.1 NP_220269.1 NP_220336.1 NP_220337.1
0.0789998	14	18	1.77717	Cell wall organization, and cysteine-type peptidase activity		NP_219630.1 NP_219773.1 NP_219774.1 NP_219775.1 NP_219968.1 NP_220201.1 NP_220228.1 NP_220276.1 NP_220277.1 NP_220278.1 NP_220279.1 NP_220280.1 NP_220281.1 NP_220352.1
0.0789998	14	18	1.77717	External encapsulating structure organization	http://amigo.geneontology.org/amigo/term/GO:0045229	NP_219746.1 NP_219773.1 NP_219774.1 NP_219775.1 NP_219858.1 NP_219968.1 NP_220141.1 NP_220201.1 NP_220276.1 NP_220277.1 NP_220279.1 NP_220280.1 NP_220281.1 NP_220352.1
0.0891287	88	165	1.21863	Ribonucleotide binding	http://amigo.geneontology.org/amigo/term/GO:0032553	NP_219505.1 NP_219506.1 NP_219513.1 NP_219514.1 NP_219517.1 NP_219535.1 NP_219543.1 NP_219565.1 NP_219571.1 NP_219595.1 NP_219616.1 NP_219627.1 NP_219640.1 NP_219644.1 NP_219648.1 NP_219654.1 NP_219669.1 NP_219684.1 NP_219692.1 NP_219693.1 NP_219694.1 NP_219705.1 NP_219707.1 NP_219709.1 NP_219711.1 NP_219713.1 NP_219774.1 NP_219780.1 NP_219783.1 NP_219784.1 NP_219791.1 NP_219806.1 NP_219807.1 NP_…
0.0937376	12	15	1.82795	Peptidoglycan metabolic process	http://amigo.geneontology.org/amigo/term/GO:0000270	NP_219773.1 NP_219774.1 NP_219775.1 NP_219968.1 NP_220141.1 NP_220201.1 NP_220276.1 NP_220277.1 NP_220279.1 NP_220280.1 NP_220281.1 NP_220352.1
0.0937376	12	15	1.82795	Aminoglycan metabolic process	http://amigo.geneontology.org/amigo/term/GO:0006022	NP_219773.1 NP_219774.1 NP_219775.1 NP_219968.1 NP_220141.1 NP_220201.1 NP_220276.1 NP_220277.1 NP_220279.1 NP_220280.1 NP_220281.1 NP_220352.1
0.0937376	12	15	1.82795	Glycosaminoglycan metabolic process	http://amigo.geneontology.org/amigo/term/GO:0030203	NP_219773.1 NP_219774.1 NP_219775.1 NP_219968.1 NP_220141.1 NP_220201.1 NP_220276.1 NP_220277.1 NP_220279.1 NP_220280.1 NP_220281.1 NP_220352.1
0.0937376	12	15	1.82795	Cell wall organization or biogenesis	http://amigo.geneontology.org/amigo/term/GO:0071554	NP_219773.1 NP_219774.1 NP_219775.1 NP_219968.1 NP_220141.1 NP_220201.1 NP_220276.1 NP_220277.1 NP_220279.1 NP_220280.1 NP_220281.1 NP_220352.1
0.0937376	12	15	1.82795	Cell wall organization	http://amigo.geneontology.org/amigo/term/GO:0071555	NP_219773.1 NP_219774.1 NP_219775.1 NP_219968.1 NP_220141.1 NP_220201.1 NP_220276.1 NP_220277.1 NP_220279.1 NP_220280.1 NP_220281.1 NP_220352.1
0.0937376	25	38	1.50324	Organic substance catabolic process	http://amigo.geneontology.org/amigo/term/GO:1901575	NP_219545.1 NP_219558.1 NP_219576.1 NP_219617.1 NP_219709.1 NP_219711.1 NP_219750.1 NP_219751.1 NP_219760.1 NP_219773.1 NP_219797.1 NP_219802.1 NP_219835.1 NP_219836.1 NP_219882.1 NP_219887.1 NP_219910.1 NP_220020.1 NP_220072.1 NP_220102.1 NP_220212.1 NP_220233.1 NP_220241.1 NP_220270.1 NP_220372.1
0.0937376	71	130	1.24792	Nucleotide-binding		NP_219505.1 NP_219506.1 NP_219514.1 NP_219535.1 NP_219541.1 NP_219543.1 NP_219565.1 NP_219571.1 NP_219595.1 NP_219616.1 NP_219627.1 NP_219648.1 NP_219684.1 NP_219692.1 NP_219693.1 NP_219694.1 NP_219705.1 NP_219709.1 NP_219713.1 NP_219722.1 NP_219774.1 NP_219780.1 NP_219791.1 NP_219806.1 NP_219807.1 NP_219841.1 NP_219871.1 NP_219888.1 NP_219909.1 NP_219916.1 NP_219965.1 NP_219967.1 NP_219980.1 NP_…
0.0952066	42	71	1.35165	Cytosol	http://amigo.geneontology.org/amigo/term/GO:0005829	NP_219517.1 NP_219526.1 NP_219541.1 NP_219543.1 NP_219557.1 NP_219566.1 NP_219606.1 NP_219617.1 NP_219624.1 NP_219627.1 NP_219649.1 NP_219692.1 NP_219717.1 NP_219743.1 NP_219748.1 NP_219760.1 NP_219800.1 NP_219872.1 NP_219897.1 NP_219915.1 NP_219916.1 NP_219963.1 NP_219975.1 NP_220045.1 NP_220051.1 NP_220089.1 NP_220102.1 NP_220150.1 NP_220203.1 NP_220204.1 NP_220205.1 NP_220223.1 NP_220227.1 NP_…
0.100213	86	162	1.21299	Purine ribonucleotide binding	http://amigo.geneontology.org/amigo/term/GO:0032555	NP_219505.1 NP_219506.1 NP_219513.1 NP_219514.1 NP_219517.1 NP_219535.1 NP_219543.1 NP_219565.1 NP_219571.1 NP_219595.1 NP_219616.1 NP_219627.1 NP_219640.1 NP_219644.1 NP_219648.1 NP_219654.1 NP_219669.1 NP_219684.1 NP_219692.1 NP_219693.1 NP_219694.1 NP_219705.1 NP_219707.1 NP_219709.1 NP_219711.1 NP_219713.1 NP_219774.1 NP_219780.1 NP_219791.1 NP_219806.1 NP_219807.1 NP_219841.1 NP_219871.1 NP_…
0.100213	86	162	1.21299	Purine ribonucleoside triphosphate binding	http://amigo.geneontology.org/amigo/term/GO:0035639	NP_219505.1 NP_219506.1 NP_219513.1 NP_219514.1 NP_219517.1 NP_219535.1 NP_219543.1 NP_219565.1 NP_219571.1 NP_219595.1 NP_219616.1 NP_219627.1 NP_219640.1 NP_219644.1 NP_219648.1 NP_219654.1 NP_219669.1 NP_219684.1 NP_219692.1 NP_219693.1 NP_219694.1 NP_219705.1 NP_219707.1 NP_219709.1 NP_219711.1 NP_219713.1 NP_219774.1 NP_219780.1 NP_219791.1 NP_219806.1 NP_219807.1 NP_219841.1 NP_219871.1 NP_…
0.108248	191	394	1.10767	Binding	http://amigo.geneontology.org/amigo/term/GO:0005488	NP_219505.1 NP_219506.1 NP_219513.1 NP_219514.1 NP_219515.1 NP_219516.1 NP_219517.1 NP_219525.1 NP_219526.1 NP_219535.1 NP_219541.1 NP_219543.1 NP_219547.1 NP_219548.1 NP_219557.1 NP_219564.1 NP_219565.1 NP_219566.1 NP_219570.1 NP_219571.1 NP_219574.1 NP_219595.1 NP_219606.1 NP_219611.1 NP_219615.1 NP_219616.1 NP_219617.1 NP_219624.1 NP_219625.1 NP_219627.1 NP_219640.1 NP_219644.1 NP_219648.1 NP_…
0.108248	10	12	1.90411	Nucleoside diphosphate phosphorylation	http://amigo.geneontology.org/amigo/term/GO:0006165	NP_219709.1 NP_219711.1 NP_219835.1 NP_219887.1 NP_220015.1 NP_220020.1 NP_220072.1 NP_220102.1 NP_220212.1 NP_220241.1
0.108248	10	12	1.90411	Carbohydrate catabolic process	http://amigo.geneontology.org/amigo/term/GO:0016052	NP_219545.1 NP_219709.1 NP_219711.1 NP_219835.1 NP_219887.1 NP_220020.1 NP_220072.1 NP_220102.1 NP_220212.1 NP_220241.1
0.108248	10	12	1.90411	Nucleotide phosphorylation	http://amigo.geneontology.org/amigo/term/GO:0046939	NP_219709.1 NP_219711.1 NP_219835.1 NP_219887.1 NP_220015.1 NP_220020.1 NP_220072.1 NP_220102.1 NP_220212.1 NP_220241.1
0.111221	17	24	1.61849	Isomerase activity	http://amigo.geneontology.org/amigo/term/GO:0016853	NP_219624.1 NP_219693.1 NP_219694.1 NP_219714.1 NP_219717.1 NP_219800.1 NP_219835.1 NP_219863.1 NP_219887.1 NP_219909.1 NP_219942.1 NP_219976.1 NP_220056.1 NP_220161.1 NP_220226.1 NP_220241.1 NP_220336.1
0.113244	35	58	1.37884	Signal		NP_219570.1 NP_219576.1 NP_219587.1 NP_219746.1 NP_219747.1 NP_219756.1 NP_219758.1 NP_219857.1 NP_219863.1 NP_219881.1 NP_219890.1 NP_219899.1 NP_219922.1 NP_219923.1 NP_219924.1 NP_219937.1 NP_219989.1 NP_220056.1 NP_220074.1 NP_220077.1 NP_220115.1 NP_220116.1 NP_220117.1 NP_220140.1 NP_220200.1 NP_220232.1 NP_220299.1 NP_220302.1 NP_220332.1 NP_220344.1 NP_220391.1 NP_220392.1 NP_220393.1 NP_…
0.113532	86	163	1.20555	Purine nucleotide binding	http://amigo.geneontology.org/amigo/term/GO:0017076	NP_219505.1 NP_219506.1 NP_219513.1 NP_219514.1 NP_219517.1 NP_219535.1 NP_219543.1 NP_219565.1 NP_219571.1 NP_219595.1 NP_219616.1 NP_219627.1 NP_219640.1 NP_219644.1 NP_219648.1 NP_219654.1 NP_219669.1 NP_219684.1 NP_219692.1 NP_219693.1 NP_219694.1 NP_219705.1 NP_219707.1 NP_219709.1 NP_219711.1 NP_219713.1 NP_219774.1 NP_219780.1 NP_219791.1 NP_219806.1 NP_219807.1 NP_219841.1 NP_219871.1 NP_…
0.115388	45	78	1.31823	Cellular component organization or biogenesis	http://amigo.geneontology.org/amigo/term/GO:0071840	NP_219525.1 NP_219535.1 NP_219543.1 NP_219563.1 NP_219594.1 NP_219693.1 NP_219694.1 NP_219746.1 NP_219747.1 NP_219763.1 NP_219772.1 NP_219773.1 NP_219774.1 NP_219775.1 NP_219802.1 NP_219858.1 NP_219888.1 NP_219914.1 NP_219968.1 NP_219972.1 NP_220012.1 NP_220016.1 NP_220076.1 NP_220077.1 NP_220125.1 NP_220141.1 NP_220161.1 NP_220170.1 NP_220188.1 NP_220201.1 NP_220203.1 NP_220204.1 NP_220205.1 NP_…
0.117106	6	6	2.28493	Fatty acid synthase activity	http://amigo.geneontology.org/amigo/term/GO:0004312	NP_219607.1 NP_219742.1 NP_219743.1 NP_219744.1 NP_220047.1 NP_220289.1
0.11818	11	14	1.7953	NADPH regeneration, and Glycolysis		NP_219566.1 NP_219624.1 NP_219690.1 NP_219717.1 NP_219818.1 NP_219835.1 NP_220020.1 NP_220102.1 NP_220212.1 NP_220241.1 NP_220269.1
0.11818	19	28	1.55049	Mixed, incl. pyrimidine metabolism, and riboflavin metabolic process		NP_219541.1 NP_219606.1 NP_219692.1 NP_219722.1 NP_219760.1 NP_219797.1 NP_219897.1 NP_219915.1 NP_219965.1 NP_219977.1 NP_220015.1 NP_220149.1 NP_220249.1 NP_220270.1 NP_220288.1 NP_220290.1 NP_220348.1 NP_220349.1 NP_220361.1
0.11818	11	14	1.7953	Aminoglycan biosynthetic process	http://amigo.geneontology.org/amigo/term/GO:0006023	NP_219774.1 NP_219775.1 NP_219968.1 NP_220141.1 NP_220201.1 NP_220276.1 NP_220277.1 NP_220279.1 NP_220280.1 NP_220281.1 NP_220352.1
0.11818	11	14	1.7953	Glycosaminoglycan biosynthetic process	http://amigo.geneontology.org/amigo/term/GO:0006024	NP_219774.1 NP_219775.1 NP_219968.1 NP_220141.1 NP_220201.1 NP_220276.1 NP_220277.1 NP_220279.1 NP_220280.1 NP_220281.1 NP_220352.1
0.11818	11	14	1.7953	Nucleoside diphosphate metabolic process	http://amigo.geneontology.org/amigo/term/GO:0009132	NP_219692.1 NP_219709.1 NP_219711.1 NP_219835.1 NP_219887.1 NP_220015.1 NP_220020.1 NP_220072.1 NP_220102.1 NP_220212.1 NP_220241.1
0.11818	11	14	1.7953	Peptidoglycan biosynthetic process	http://amigo.geneontology.org/amigo/term/GO:0009252	NP_219774.1 NP_219775.1 NP_219968.1 NP_220141.1 NP_220201.1 NP_220276.1 NP_220277.1 NP_220279.1 NP_220280.1 NP_220281.1 NP_220352.1
0.11818	11	14	1.7953	Peptidoglycan-based cell wall biogenesis	http://amigo.geneontology.org/amigo/term/GO:0009273	NP_219774.1 NP_219775.1 NP_219968.1 NP_220141.1 NP_220201.1 NP_220276.1 NP_220277.1 NP_220279.1 NP_220280.1 NP_220281.1 NP_220352.1
0.11818	11	14	1.7953	Cell wall biogenesis	http://amigo.geneontology.org/amigo/term/GO:0042546	NP_219774.1 NP_219775.1 NP_219968.1 NP_220141.1 NP_220201.1 NP_220276.1 NP_220277.1 NP_220279.1 NP_220280.1 NP_220281.1 NP_220352.1
0.11818	11	14	1.7953	Cell wall macromolecule metabolic process	http://amigo.geneontology.org/amigo/term/GO:0044036	NP_219774.1 NP_219775.1 NP_219968.1 NP_220141.1 NP_220201.1 NP_220276.1 NP_220277.1 NP_220279.1 NP_220280.1 NP_220281.1 NP_220352.1
0.11818	11	14	1.7953	Cell wall macromolecule biosynthetic process	http://amigo.geneontology.org/amigo/term/GO:0044038	NP_219774.1 NP_219775.1 NP_219968.1 NP_220141.1 NP_220201.1 NP_220276.1 NP_220277.1 NP_220279.1 NP_220280.1 NP_220281.1 NP_220352.1
0.11818	11	14	1.7953	Cellular component macromolecule biosynthetic process	http://amigo.geneontology.org/amigo/term/GO:0070589	NP_219774.1 NP_219775.1 NP_219968.1 NP_220141.1 NP_220201.1 NP_220276.1 NP_220277.1 NP_220279.1 NP_220280.1 NP_220281.1 NP_220352.1
0.11818	11	14	1.7953	Cell cycle		NP_219774.1 NP_219968.1 NP_220226.1 NP_220258.1 NP_220276.1 NP_220277.1 NP_220279.1 NP_220280.1 NP_220281.1 NP_220341.1 NP_220352.1
0.11818	11	14	1.7953	Cell division		NP_219774.1 NP_219968.1 NP_220226.1 NP_220258.1 NP_220276.1 NP_220277.1 NP_220279.1 NP_220280.1 NP_220281.1 NP_220341.1 NP_220352.1
0.11818	8	9	2.03105	Peptidoglycan synthesis		NP_219774.1 NP_219968.1 NP_220141.1 NP_220276.1 NP_220277.1 NP_220280.1 NP_220281.1 NP_220352.1
0.11818	8	9	2.03105	Cell wall biogenesis/degradation		NP_219774.1 NP_219968.1 NP_220141.1 NP_220276.1 NP_220277.1 NP_220280.1 NP_220281.1 NP_220352.1
0.124475	15	21	1.63209	Pyrimidine metabolism, and nucleoside phosphate catabolic process		NP_219541.1 NP_219692.1 NP_219722.1 NP_219760.1 NP_219797.1 NP_219897.1 NP_219965.1 NP_220015.1 NP_220149.1 NP_220270.1 NP_220288.1 NP_220290.1 NP_220348.1 NP_220349.1 NP_220361.1
0.152055	9	11	1.86949	Glycolytic process	http://amigo.geneontology.org/amigo/term/GO:0006096	NP_219709.1 NP_219711.1 NP_219835.1 NP_219887.1 NP_220020.1 NP_220072.1 NP_220102.1 NP_220212.1 NP_220241.1
0.152055	9	11	1.86949	ATP generation from ADP	http://amigo.geneontology.org/amigo/term/GO:0006757	NP_219709.1 NP_219711.1 NP_219835.1 NP_219887.1 NP_220020.1 NP_220072.1 NP_220102.1 NP_220212.1 NP_220241.1
0.152055	9	11	1.86949	ADP metabolic process	http://amigo.geneontology.org/amigo/term/GO:0046031	NP_219709.1 NP_219711.1 NP_219835.1 NP_219887.1 NP_220020.1 NP_220072.1 NP_220102.1 NP_220212.1 NP_220241.1
0.152055	9	11	1.86949	Glycolysis		NP_219709.1 NP_219711.1 NP_219835.1 NP_219887.1 NP_220020.1 NP_220072.1 NP_220102.1 NP_220212.1 NP_220241.1
0.154055	26	42	1.41448	Catalytic activity, acting on a protein	http://amigo.geneontology.org/amigo/term/GO:0140096	NP_219522.1 NP_219526.1 NP_219548.1 NP_219558.1 NP_219615.1 NP_219630.1 NP_219641.1 NP_219648.1 NP_219757.1 NP_219759.1 NP_219806.1 NP_219863.1 NP_219910.1 NP_219943.1 NP_219980.1 NP_220008.1 NP_220056.1 NP_220089.1 NP_220192.1 NP_220194.1 NP_220225.1 NP_220226.1 NP_220344.1 NP_220345.1 NP_220373.1 NP_220380.1
0.166625	32	54	1.35403	Mixed, incl. signal, and transmembrane helix		NP_219576.1 NP_219617.1 NP_219656.1 NP_219681.1 NP_219682.1 NP_219707.1 NP_219708.1 NP_219709.1 NP_219710.1 NP_219711.1 NP_219899.1 NP_219922.1 NP_219923.1 NP_219924.1 NP_219937.1 NP_220110.1 NP_220111.1 NP_220112.1 NP_220115.1 NP_220116.1 NP_220117.1 NP_220183.1 NP_220219.1 NP_220247.1 NP_220273.1 NP_220299.1 NP_220302.1 NP_220309.1 NP_220325.1 NP_220345.1 NP_220380.1 NP_220396.1
0.166625	13	18	1.65023	Carbohydrate biosynthetic process	http://amigo.geneontology.org/amigo/term/GO:0016051	NP_219748.1 NP_219835.1 NP_219887.1 NP_219921.1 NP_219974.1 NP_220003.1 NP_220046.1 NP_220047.1 NP_220048.1 NP_220174.1 NP_220229.1 NP_220241.1 NP_220318.1
0.166625	13	18	1.65023	Cellular component assembly	http://amigo.geneontology.org/amigo/term/GO:0022607	NP_219563.1 NP_219594.1 NP_219746.1 NP_219763.1 NP_219858.1 NP_220188.1 NP_220203.1 NP_220204.1 NP_220205.1 NP_220219.1 NP_220239.1 NP_220240.1 NP_220288.1
0.170913	19	29	1.49702	Organelle organization	http://amigo.geneontology.org/amigo/term/GO:0006996	NP_219535.1 NP_219543.1 NP_219563.1 NP_219594.1 NP_219693.1 NP_219694.1 NP_219772.1 NP_219888.1 NP_220012.1 NP_220016.1 NP_220076.1 NP_220077.1 NP_220125.1 NP_220161.1 NP_220170.1 NP_220188.1 NP_220256.1 NP_220267.1 NP_220288.1
0.178915	5	5	2.28493	Carbohydrate phosphorylation, and acyltransferase		NP_219707.1 NP_219708.1 NP_219709.1 NP_219710.1 NP_219711.1
0.178915	7	8	1.99932	Mixed, incl. phosphoenolpyruvate carboxykinase activity, and rna repair		NP_220221.1 NP_220223.1 NP_220224.1 NP_220225.1 NP_220227.1 NP_220229.1 NP_220230.1
0.178915	5	5	2.28493	Phosphate transport, and Technical term		NP_220210.1 NP_220211.1 NP_220213.1 NP_220214.1 NP_220215.1
0.178915	10	13	1.75764	Cell projection organization, and locomotion		NP_219563.1 NP_219564.1 NP_219593.1 NP_219594.1 NP_220074.1 NP_220076.1 NP_220077.1 NP_220188.1 NP_220191.1 NP_220238.1
0.178915	10	13	1.75764	Pyrimidine metabolism, and purine nucleoside monophosphate metabolic process		NP_219541.1 NP_219692.1 NP_219722.1 NP_219760.1 NP_219797.1 NP_219965.1 NP_220015.1 NP_220149.1 NP_220348.1 NP_220349.1
0.178915	5	5	2.28493	Pyrimidine deoxyribonucleotide metabolic process	http://amigo.geneontology.org/amigo/term/GO:0009219	NP_219541.1 NP_219692.1 NP_219760.1 NP_219797.1 NP_220149.1
0.178915	5	5	2.28493	2-deoxyribonucleotide metabolic process	http://amigo.geneontology.org/amigo/term/GO:0009394	NP_219541.1 NP_219692.1 NP_219760.1 NP_219797.1 NP_220149.1
0.178915	5	5	2.28493	Deoxyribose phosphate metabolic process	http://amigo.geneontology.org/amigo/term/GO:0019692	NP_219541.1 NP_219692.1 NP_219760.1 NP_219797.1 NP_220149.1
0.178915	5	5	2.28493	Monosaccharide biosynthetic process	http://amigo.geneontology.org/amigo/term/GO:0046364	NP_219835.1 NP_219887.1 NP_220174.1 NP_220229.1 NP_220241.1
0.178915	5	5	2.28493	CBS domain		NP_219698.1 NP_219761.1 NP_219762.1 NP_219909.1 NP_219935.1
0.181699	60	112	1.22407	Phosphorus metabolic process	http://amigo.geneontology.org/amigo/term/GO:0006793	NP_219513.1 NP_219514.1 NP_219541.1 NP_219558.1 NP_219566.1 NP_219574.1 NP_219587.1 NP_219606.1 NP_219624.1 NP_219627.1 NP_219648.1 NP_219682.1 NP_219690.1 NP_219692.1 NP_219709.1 NP_219711.1 NP_219717.1 NP_219722.1 NP_219748.1 NP_219760.1 NP_219797.1 NP_219806.1 NP_219818.1 NP_219835.1 NP_219843.1 NP_219871.1 NP_219887.1 NP_219888.1 NP_219910.1 NP_219921.1 NP_219964.1 NP_219965.1 NP_219966.1 NP_…
